# Supplementary material for: 1-Dodec­yloxy-4-nitro­benzene
Source: Acta Crystallogr Sect E Struct Rep Online. 2009 Nov 7;65(Pt 12):o3034. doi: 10.1107/S1600536809045966 (PMC2971973; doi:10.1107/S1600536809045966)
Supplement: Supplementary file 1 [file e-65-o3034-sup1.cif]

##############################################################################
###                                                                        ###
###        Electronic paper (Acta Crystallographica Section E)             ###
###                                                                        ###
##############################################################################
#                                                                            #
# This CIF contains the data in a paper accepted for publication in Acta     #
# Crystallographica Section E. It conforms to the requirements of Notes      #
# for Authors for Section E, and has been peer reviewed under the auspices   #
# of the IUCr Commission on Journals.                                        #
#                                                                            #
# Full details of the Crystallographic Information File format               #
# are given in the paper "The Crystallographic Information File (CIF):       #
# a New Standard Archive File for Crystallography" by S. R. Hall, F. H.      #
# Allen and I. D. Brown [Acta Cryst. (1991), A47, 655-685].                  #
#                                                                            #
# The current version of the core CIF dictionary is obtainable from          #
# ftp://ftp.iucr.org/pub/cif_core.dic. The current version number is 2.4.    #
#                                                                            #
# Software is freely available for graphical display of the structure(s) in  #
# this CIF.  For information consult the CIF home page http://www.iucr.org/  #
# cif/home.html                                                              #
#                                                                            #
# This file may be used for bona fide research purposes within the           #
# scientific community so long as proper attribution is given to the journal # 
# article from which it was obtained.                                        #
#                                                                            #
##############################################################################
                                             
data_global
_audit_creation_method     'SHELXL-97'
_journal_data_validation_number     ?
_journal_date_recd_electronic     2009-10-12
_journal_date_accepted     2009-11-02
_journal_name_full     'Acta Crystallographica, Section E'
_journal_year     2009
_journal_volume     65
_journal_issue     12
_journal_page_first     o3034
_journal_page_last     o3034
_journal_paper_category     QO
_journal_coeditor_code     CV2628
_publ_contact_author_name     'Dr. Xi-gui Yue'
_publ_contact_author_address
;
Affiliation: Alan G. MacDiarmid Institute,
Jilin University,
Changchun 130012,
People's Republic of China
;
_publ_contact_author_email     yuexigui@jlu.edu.cn
_publ_contact_author_fax     '(86)431 85193 199'
_publ_contact_author_phone     '(86)431 85168 199'
_publ_section_title
;
1-Dodecyloxy-4-nitrobenzene
;
loop_
    _publ_author_name
    _publ_author_footnote
    _publ_author_address
    'Yue, Xi-Gui' .
;
Affiliation: Alan G. MacDiarmid Institute,
Jilin University,
Changchun 130012,
People's Republic of China
;
data_I
_chemical_name_systematic
;
1-Dodecyloxy-4-nitrobenzene
;
_chemical_name_common     ?
_chemical_formula_moiety     'C18 H29 N O3'
_chemical_formula_sum     'C18 H29 N O3'
_chemical_formula_iupac     'C18 H29 N O3'
_chemical_formula_weight     307.42
_chemical_melting_point     ?
_symmetry_cell_setting     triclinic
_symmetry_space_group_name_H-M     'P -1'
_symmetry_space_group_name_HALL     '-P 1'
loop_
    _symmetry_equiv_pos_as_xyz
    'x, y, z'
    '-x, -y, -z'
_cell_length_a     5.615(3)
_cell_length_b     16.064(7)
_cell_length_c     21.390(12)
_cell_angle_alpha     72.190(15)
_cell_angle_beta     87.290(18)
_cell_angle_gamma     80.240(16)
_cell_volume     1810.1(15)
_cell_formula_units_Z     4
_cell_measurement_reflns_used     8462
_cell_measurement_theta_min     3.00
_cell_measurement_theta_max     25.00
_cell_measurement_temperature     291(2)
_exptl_crystal_description     block
_exptl_crystal_colour     colourless
_exptl_crystal_size_max     0.23
_exptl_crystal_size_mid     0.23
_exptl_crystal_size_min     0.21
_exptl_crystal_density_diffrn     1.128
_exptl_crystal_density_meas     ?
_exptl_crystal_density_method     'not measured'
_exptl_crystal_F_000     672
_exptl_absorpt_coefficient_mu     0.076
_exptl_absorpt_correction_type     multi-scan
_exptl_absorpt_process_details     '(ABSCOR; Higashi, 1995)'
_exptl_absorpt_correction_T_min     0.9831
_exptl_absorpt_correction_T_max     0.9843
_exptl_special_details
;
(See detailed section in the paper)
;
_diffrn_ambient_temperature     291(2)
_diffrn_radiation_type     MoK\a
_diffrn_radiation_wavelength     0.71073
_diffrn_radiation_source     'fine-focus sealed tube'
_diffrn_radiation_monochromator     graphite
_diffrn_measurement_device_type     'Rigaku R-AXIS RAPID'
_diffrn_measurement_method     \w
_diffrn_detector_area_resol_mean     ?
_diffrn_reflns_number     13636
_diffrn_reflns_av_R_equivalents     0.0637
_diffrn_reflns_av_sigmaI/netI     0.0964
_diffrn_reflns_theta_min     3.00
_diffrn_reflns_theta_max     25.00
_diffrn_reflns_theta_full     25.00
_diffrn_measured_fraction_theta_max     0.965
_diffrn_measured_fraction_theta_full     0.965
_diffrn_reflns_limit_h_min     -6
_diffrn_reflns_limit_h_max     5
_diffrn_reflns_limit_k_min     -18
_diffrn_reflns_limit_k_max     19
_diffrn_reflns_limit_l_min     -25
_diffrn_reflns_limit_l_max     25
_diffrn_standards_number     0
_diffrn_standards_interval_count     0
_diffrn_standards_interval_time     0
_diffrn_standards_decay_%     0
_refine_special_details
;
Refinement of <i>F</i>^2^ against ALL reflections. The weighted <i>R</i>-factor
<i>wR</i> and goodness of fit <i>S</i> are based on <i>F</i>^2^, conventional
<i>R</i>-factors <i>R</i> are based on <i>F</i>, with <i>F</i> set to zero for
negative <i>F</i>^2^. The threshold expression of <i>F</i>^2^ >
\s(<i>F</i>^2^) is used only for calculating <i>R</i>-factors(gt) <i>etc</i>.
and is not relevant to the choice of reflections for refinement.
<i>R</i>-factors based on <i>F</i>^2^ are statistically about twice as large
as those based on <i>F</i>, and <i>R</i>- factors based on ALL data will be
even larger.
;
_reflns_number_total     6158
_reflns_number_gt     2548
_reflns_threshold_expression     I>2\s(I)
_refine_ls_structure_factor_coef     Fsqd
_refine_ls_matrix_type     full
_refine_ls_R_factor_all     0.1786
_refine_ls_R_factor_gt     0.0679
_refine_ls_wR_factor_gt     0.1387
_refine_ls_wR_factor_ref     0.1804
_refine_ls_goodness_of_fit_ref     0.990
_refine_ls_restrained_S_all     0.990
_refine_ls_number_reflns     6158
_refine_ls_number_parameters     399
_refine_ls_number_restraints     0
_refine_ls_hydrogen_treatment     constr
_refine_ls_weighting_scheme     calc
_refine_ls_weighting_details
                 'calc w=1/[\s^2^(Fo^2^)+(0.0744P)^2^] where P=(Fo^2^+2Fc^2^)/3'
_atom_sites_solution_hydrogens     geom
_atom_sites_solution_primary     direct
_atom_sites_solution_secondary     difmap
_refine_ls_shift/su_max     0.000
_refine_ls_shift/su_mean     0.000
_refine_diff_density_max     0.151
_refine_diff_density_min     -0.161
_refine_ls_extinction_method     none
_refine_ls_extinction_coef     ?
loop_
    _atom_type_symbol
    _atom_type_description
    _atom_type_scat_dispersion_real
    _atom_type_scat_dispersion_imag
    _atom_type_scat_source
    'C' 'C' 0.0033 0.0016
                         'International Tables Vol C Tables 4.2.6.8 and 6.1.1.4'
    'H' 'H' 0.0000 0.0000
                         'International Tables Vol C Tables 4.2.6.8 and 6.1.1.4'
    'N' 'N' 0.0061 0.0033
                         'International Tables Vol C Tables 4.2.6.8 and 6.1.1.4'
    'O' 'O' 0.0106 0.0060
                         'International Tables Vol C Tables 4.2.6.8 and 6.1.1.4'
_computing_data_collection     'RAPID-AUTO (Rigaku, 1998)'
_computing_cell_refinement     'RAPID-AUTO (Rigaku, 1998)'
_computing_data_reduction     'CrystalStructure (Rigaku/MSC, 2002)'
_computing_structure_solution     'SHELXS97 (Sheldrick, 2008)'
_computing_structure_refinement     'SHELXL97 (Sheldrick, 2008)'
_computing_molecular_graphics     'PLATON (Spek, 2009)'
_computing_publication_material     'SHELXL97 (Sheldrick, 2008)'
loop_
    _atom_site_type_symbol
    _atom_site_label
    _atom_site_fract_x
    _atom_site_fract_y
    _atom_site_fract_z
    _atom_site_U_iso_or_equiv
    _atom_site_adp_type
    _atom_site_calc_flag
    _atom_site_refinement_flags
    _atom_site_occupancy
    _atom_site_disorder_assembly
    _atom_site_disorder_group
    C C1 1.1633(6) -0.1114(2) 0.98321(16) 0.0464(9) Uani d . 1 . .
    C C2 0.9771(7) -0.1433(2) 0.96353(19) 0.0577(11) Uani d . 1 . .
    H H2 0.9392 -0.1982 0.9877 0.069 Uiso calc R 1 . .
    C C3 0.8480(7) -0.0939(2) 0.90832(17) 0.0544(10) Uani d . 1 . .
    H H3 0.7243 -0.1159 0.8943 0.065 Uiso calc R 1 . .
    C C4 0.9005(6) -0.0111(2) 0.87311(16) 0.0482(9) Uani d . 1 . .
    C C5 1.0903(6) 0.0201(2) 0.89214(17) 0.0513(10) Uani d . 1 . .
    H H5 1.1290 0.0748 0.8678 0.062 Uiso calc R 1 . .
    C C6 1.2222(7) -0.0301(2) 0.94732(17) 0.0548(10) Uani d . 1 . .
    H H6 1.3504 -0.0094 0.9605 0.066 Uiso calc R 1 . .
    C C7 0.7796(7) 0.1225(2) 0.78507(17) 0.0593(11) Uani d . 1 . .
    H H7A 0.9356 0.1240 0.7636 0.071 Uiso calc R 1 . .
    H H7B 0.7679 0.1582 0.8147 0.071 Uiso calc R 1 . .
    C C8 0.5811(7) 0.1577(2) 0.73523(17) 0.0594(11) Uani d . 1 . .
    H H8A 0.5787 0.2209 0.7158 0.071 Uiso calc R 1 . .
    H H8B 0.4283 0.1498 0.7575 0.071 Uiso calc R 1 . .
    C C9 0.5996(7) 0.1151(2) 0.68065(17) 0.0576(11) Uani d . 1 . .
    H H9A 0.6023 0.0519 0.6998 0.069 Uiso calc R 1 . .
    H H9B 0.7511 0.1236 0.6578 0.069 Uiso calc R 1 . .
    C C10 0.3935(7) 0.1523(2) 0.63141(17) 0.0582(10) Uani d . 1 . .
    H H10A 0.2426 0.1427 0.6543 0.070 Uiso calc R 1 . .
    H H10B 0.3886 0.2158 0.6132 0.070 Uiso calc R 1 . .
    C C11 0.4119(7) 0.1121(2) 0.57567(18) 0.0622(11) Uani d . 1 . .
    H H11A 0.5619 0.1225 0.5524 0.075 Uiso calc R 1 . .
    H H11B 0.4190 0.0486 0.5939 0.075 Uiso calc R 1 . .
    C C12 0.2058(7) 0.1482(2) 0.52735(18) 0.0605(11) Uani d . 1 . .
    H H12A 0.1992 0.2118 0.5092 0.073 Uiso calc R 1 . .
    H H12B 0.0561 0.1381 0.5508 0.073 Uiso calc R 1 . .
    C C13 0.2195(7) 0.1091(2) 0.47143(19) 0.0650(11) Uani d . 1 . .
    H H13A 0.3689 0.1194 0.4479 0.078 Uiso calc R 1 . .
    H H13B 0.2270 0.0455 0.4896 0.078 Uiso calc R 1 . .
    C C14 0.0136(7) 0.1446(3) 0.42319(19) 0.0701(12) Uani d . 1 . .
    H H14A 0.0065 0.2081 0.4048 0.084 Uiso calc R 1 . .
    H H14B -0.1360 0.1344 0.4467 0.084 Uiso calc R 1 . .
    C C15 0.0286(8) 0.1047(3) 0.3678(2) 0.0761(13) Uani d . 1 . .
    H H15A 0.0399 0.0410 0.3863 0.091 Uiso calc R 1 . .
    H H15B 0.1767 0.1160 0.3438 0.091 Uiso calc R 1 . .
    C C16 -0.1797(8) 0.1382(3) 0.3197(2) 0.0740(13) Uani d . 1 . .
    H H16A -0.3277 0.1273 0.3439 0.089 Uiso calc R 1 . .
    H H16B -0.1902 0.2019 0.3011 0.089 Uiso calc R 1 . .
    C C17 -0.1683(9) 0.0991(4) 0.2650(2) 0.1038(17) Uani d . 1 . .
    H H17A -0.1457 0.0351 0.2835 0.125 Uiso calc R 1 . .
    H H17B -0.0266 0.1138 0.2389 0.125 Uiso calc R 1 . .
    C C18 -0.3825(8) 0.1275(3) 0.2203(2) 0.0944(16) Uani d . 1 . .
    H H18A -0.5184 0.1035 0.2434 0.142 Uiso calc R 1 . .
    H H18B -0.3471 0.1062 0.1830 0.142 Uiso calc R 1 . .
    H H18C -0.4200 0.1910 0.2058 0.142 Uiso calc R 1 . .
    C C19 1.5593(7) -0.3938(2) 0.92787(16) 0.0513(10) Uani d . 1 . .
    C C20 1.6746(7) -0.4774(2) 0.93077(16) 0.0531(10) Uani d . 1 . .
    H H20 1.8218 -0.5002 0.9526 0.064 Uiso calc R 1 . .
    C C21 1.5700(7) -0.5274(2) 0.90099(17) 0.0531(10) Uani d . 1 . .
    H H21 1.6470 -0.5839 0.9022 0.064 Uiso calc R 1 . .
    C C22 1.3504(7) -0.4930(2) 0.86934(16) 0.0513(10) Uani d . 1 . .
    C C23 1.2366(7) -0.4080(2) 0.86619(18) 0.0584(11) Uani d . 1 . .
    H H23 1.0905 -0.3846 0.8438 0.070 Uiso calc R 1 . .
    C C24 1.3406(7) -0.3587(2) 0.89620(17) 0.0561(10) Uani d . 1 . .
    H H24 1.2642 -0.3022 0.8951 0.067 Uiso calc R 1 . .
    C C25 1.3257(7) -0.6272(2) 0.84394(18) 0.0613(11) Uani d . 1 . .
    H H25A 1.3344 -0.6628 0.8897 0.074 Uiso calc R 1 . .
    H H25B 1.4870 -0.6319 0.8256 0.074 Uiso calc R 1 . .
    C C26 1.1596(7) -0.6589(2) 0.80708(17) 0.0622(11) Uani d . 1 . .
    H H26A 0.9977 -0.6498 0.8244 0.075 Uiso calc R 1 . .
    H H26B 1.2090 -0.7221 0.8150 0.075 Uiso calc R 1 . .
    C C27 1.1516(7) -0.6140(2) 0.73391(17) 0.0569(11) Uani d . 1 . .
    H H27A 1.3134 -0.6227 0.7165 0.068 Uiso calc R 1 . .
    H H27B 1.1005 -0.5508 0.7258 0.068 Uiso calc R 1 . .
    C C28 0.9838(7) -0.6477(2) 0.69766(17) 0.0577(11) Uani d . 1 . .
    H H28A 1.0324 -0.7112 0.7073 0.069 Uiso calc R 1 . .
    H H28B 0.8217 -0.6375 0.7147 0.069 Uiso calc R 1 . .
    C C29 0.9752(7) -0.6064(2) 0.62407(17) 0.0572(11) Uani d . 1 . .
    H H29A 1.1368 -0.6165 0.6068 0.069 Uiso calc R 1 . .
    H H29B 0.9256 -0.5428 0.6142 0.069 Uiso calc R 1 . .
    C C30 0.8054(7) -0.6419(2) 0.58938(17) 0.0588(11) Uani d . 1 . .
    H H30A 0.8532 -0.7056 0.6001 0.071 Uiso calc R 1 . .
    H H30B 0.6435 -0.6307 0.6062 0.071 Uiso calc R 1 . .
    C C31 0.7980(7) -0.6027(2) 0.51597(18) 0.0603(11) Uani d . 1 . .
    H H31A 0.9597 -0.6138 0.4990 0.072 Uiso calc R 1 . .
    H H31B 0.7495 -0.5391 0.5051 0.072 Uiso calc R 1 . .
    C C32 0.6273(7) -0.6392(2) 0.48198(17) 0.0577(11) Uani d . 1 . .
    H H32A 0.6749 -0.7030 0.4935 0.069 Uiso calc R 1 . .
    H H32B 0.4657 -0.6276 0.4988 0.069 Uiso calc R 1 . .
    C C33 0.6188(7) -0.6017(2) 0.40820(17) 0.0606(11) Uani d . 1 . .
    H H33A 0.7798 -0.6141 0.3912 0.073 Uiso calc R 1 . .
    H H33B 0.5733 -0.5378 0.3966 0.073 Uiso calc R 1 . .
    C C34 0.4454(7) -0.6375(2) 0.37487(18) 0.0613(11) Uani d . 1 . .
    H H34A 0.4905 -0.7014 0.3868 0.074 Uiso calc R 1 . .
    H H34B 0.2844 -0.6249 0.3918 0.074 Uiso calc R 1 . .
    C C35 0.4363(8) -0.6012(3) 0.30168(19) 0.0780(13) Uani d . 1 . .
    H H35A 0.5972 -0.6137 0.2847 0.094 Uiso calc R 1 . .
    H H35B 0.3903 -0.5374 0.2896 0.094 Uiso calc R 1 . .
    C C36 0.2635(8) -0.6377(3) 0.2690(2) 0.0848(14) Uani d . 1 . .
    H H36A 0.1016 -0.6221 0.2830 0.127 Uiso calc R 1 . .
    H H36B 0.3056 -0.7011 0.2810 0.127 Uiso calc R 1 . .
    H H36C 0.2735 -0.6132 0.2222 0.127 Uiso calc R 1 . .
    N N1 1.2958(6) -0.1617(2) 1.04342(15) 0.0629(9) Uani d . 1 . .
    N N2 1.6664(7) -0.3418(3) 0.96029(16) 0.0653(10) Uani d . 1 . .
    O O1 1.2231(5) -0.22878(19) 1.07737(14) 0.0902(10) Uani d . 1 . .
    O O2 1.4686(5) -0.13502(17) 1.05870(13) 0.0791(9) Uani d . 1 . .
    O O3 0.7542(5) 0.03322(15) 0.82063(12) 0.0614(7) Uani d . 1 . .
    O O4 1.5594(6) -0.2675(2) 0.95704(17) 0.1001(12) Uani d . 1 . .
    O O5 1.8548(6) -0.37346(19) 0.99037(15) 0.0833(10) Uani d . 1 . .
    O O6 1.2305(4) -0.53613(15) 0.83828(12) 0.0608(7) Uani d . 1 . .
loop_
    _atom_site_aniso_label
    _atom_site_aniso_U_11
    _atom_site_aniso_U_22
    _atom_site_aniso_U_33
    _atom_site_aniso_U_12
    _atom_site_aniso_U_13
    _atom_site_aniso_U_23
    C1 0.049(2) 0.048(2) 0.040(2) -0.0047(18) -0.0020(18) -0.0123(16)
    C2 0.058(3) 0.054(2) 0.063(3) -0.018(2) 0.002(2) -0.0157(19)
    C3 0.056(3) 0.056(2) 0.052(2) -0.016(2) -0.012(2) -0.0131(18)
    C4 0.054(2) 0.054(2) 0.039(2) -0.0096(19) -0.0050(19) -0.0157(17)
    C5 0.057(3) 0.054(2) 0.045(2) -0.021(2) -0.003(2) -0.0119(17)
    C6 0.052(2) 0.065(2) 0.054(3) -0.015(2) -0.001(2) -0.0240(19)
    C7 0.079(3) 0.054(2) 0.045(2) -0.017(2) -0.007(2) -0.0109(17)
    C8 0.071(3) 0.056(2) 0.047(2) -0.008(2) -0.011(2) -0.0102(18)
    C9 0.066(3) 0.064(2) 0.045(2) -0.012(2) -0.005(2) -0.0184(18)
    C10 0.057(3) 0.066(2) 0.051(2) -0.005(2) -0.005(2) -0.0178(19)
    C11 0.068(3) 0.070(2) 0.051(2) -0.011(2) -0.007(2) -0.0208(19)
    C12 0.058(3) 0.075(2) 0.047(2) -0.004(2) -0.006(2) -0.0195(19)
    C13 0.058(3) 0.082(3) 0.059(3) 0.000(2) -0.012(2) -0.032(2)
    C14 0.069(3) 0.086(3) 0.060(3) -0.007(2) -0.009(2) -0.032(2)
    C15 0.075(3) 0.098(3) 0.062(3) -0.010(3) -0.015(2) -0.035(2)
    C16 0.080(3) 0.086(3) 0.060(3) -0.009(2) -0.009(2) -0.029(2)
    C17 0.092(4) 0.157(4) 0.083(4) -0.005(3) -0.019(3) -0.071(3)
    C18 0.102(4) 0.119(4) 0.073(3) -0.023(3) -0.021(3) -0.039(3)
    C19 0.063(3) 0.055(2) 0.042(2) -0.022(2) 0.003(2) -0.0170(17)
    C20 0.052(2) 0.066(2) 0.042(2) -0.012(2) -0.0028(18) -0.0159(18)
    C21 0.053(3) 0.056(2) 0.051(2) -0.0061(19) -0.003(2) -0.0186(18)
    C22 0.056(3) 0.060(2) 0.043(2) -0.016(2) 0.0008(19) -0.0193(18)
    C23 0.055(3) 0.060(2) 0.061(3) -0.004(2) -0.006(2) -0.0212(19)
    C24 0.064(3) 0.049(2) 0.059(3) -0.009(2) 0.004(2) -0.0223(18)
    C25 0.077(3) 0.056(2) 0.053(3) -0.007(2) -0.009(2) -0.0200(18)
    C26 0.078(3) 0.063(2) 0.053(3) -0.021(2) -0.003(2) -0.0233(19)
    C27 0.066(3) 0.061(2) 0.050(2) -0.019(2) -0.003(2) -0.0219(18)
    C28 0.061(3) 0.062(2) 0.055(3) -0.018(2) 0.001(2) -0.0221(18)
    C29 0.063(3) 0.065(2) 0.049(2) -0.018(2) -0.004(2) -0.0201(19)
    C30 0.066(3) 0.062(2) 0.054(3) -0.020(2) -0.006(2) -0.0199(18)
    C31 0.060(3) 0.065(2) 0.056(3) -0.013(2) -0.009(2) -0.0158(19)
    C32 0.056(3) 0.064(2) 0.054(3) -0.012(2) -0.002(2) -0.0179(18)
    C33 0.065(3) 0.071(2) 0.046(2) -0.015(2) -0.005(2) -0.0155(19)
    C34 0.061(3) 0.074(2) 0.052(3) -0.013(2) -0.003(2) -0.0228(19)
    C35 0.076(3) 0.110(3) 0.051(3) -0.025(3) -0.008(2) -0.021(2)
    C36 0.074(3) 0.115(3) 0.067(3) -0.015(3) -0.019(3) -0.028(3)
    N1 0.066(2) 0.070(2) 0.051(2) -0.0071(19) -0.0105(18) -0.0163(17)
    N2 0.072(3) 0.074(2) 0.060(2) -0.031(2) 0.004(2) -0.0266(19)
    O1 0.093(2) 0.0818(19) 0.077(2) -0.0241(18) -0.0156(18) 0.0116(16)
    O2 0.080(2) 0.0864(19) 0.069(2) -0.0167(17) -0.0267(17) -0.0151(15)
    O3 0.0731(19) 0.0588(15) 0.0521(16) -0.0209(14) -0.0134(14) -0.0092(12)
    O4 0.107(3) 0.076(2) 0.136(3) -0.015(2) -0.021(2) -0.056(2)
    O5 0.077(2) 0.098(2) 0.090(2) -0.0213(18) -0.0191(19) -0.0434(17)
    O6 0.0667(18) 0.0597(15) 0.0628(17) -0.0066(14) -0.0164(14) -0.0282(12)
_geom_special_details
;
All e.s.d.'s (except the e.s.d. in the dihedral angle between two l.s. planes)
are estimated using the full covariance matrix. The cell e.s.d.'s are taken
into account individually in the estimation of e.s.d.'s in distances, angles
and torsion angles; correlations between e.s.d.'s in cell parameters are only
used when they are defined by crystal symmetry. An approximate (isotropic)
treatment of cell e.s.d.'s is used for estimating e.s.d.'s involving l.s.
planes.
;
loop_
    _geom_bond_atom_site_label_1
    _geom_bond_atom_site_label_2
    _geom_bond_site_symmetry_2
    _geom_bond_distance
    _geom_bond_publ_flag
    C1 C2 . 1.373(4) ?
    C1 C6 . 1.384(4) ?
    C1 N1 . 1.454(4) ?
    C2 C3 . 1.365(4) ?
    C2 H2 . 0.9300 ?
    C3 C4 . 1.387(4) ?
    C3 H3 . 0.9300 ?
    C4 O3 . 1.357(4) ?
    C4 C5 . 1.378(4) ?
    C5 C6 . 1.374(4) ?
    C5 H5 . 0.9300 ?
    C6 H6 . 0.9300 ?
    C7 O3 . 1.432(3) ?
    C7 C8 . 1.492(4) ?
    C7 H7A . 0.9700 ?
    C7 H7B . 0.9700 ?
    C8 C9 . 1.515(5) ?
    C8 H8A . 0.9700 ?
    C8 H8B . 0.9700 ?
    C9 C10 . 1.517(4) ?
    C9 H9A . 0.9700 ?
    C9 H9B . 0.9700 ?
    C10 C11 . 1.512(5) ?
    C10 H10A . 0.9700 ?
    C10 H10B . 0.9700 ?
    C11 C12 . 1.504(5) ?
    C11 H11A . 0.9700 ?
    C11 H11B . 0.9700 ?
    C12 C13 . 1.506(5) ?
    C12 H12A . 0.9700 ?
    C12 H12B . 0.9700 ?
    C13 C14 . 1.502(5) ?
    C13 H13A . 0.9700 ?
    C13 H13B . 0.9700 ?
    C14 C15 . 1.503(5) ?
    C14 H14A . 0.9700 ?
    C14 H14B . 0.9700 ?
    C15 C16 . 1.508(5) ?
    C15 H15A . 0.9700 ?
    C15 H15B . 0.9700 ?
    C16 C17 . 1.483(6) ?
    C16 H16A . 0.9700 ?
    C16 H16B . 0.9700 ?
    C17 C18 . 1.491(5) ?
    C17 H17A . 0.9700 ?
    C17 H17B . 0.9700 ?
    C18 H18A . 0.9600 ?
    C18 H18B . 0.9600 ?
    C18 H18C . 0.9600 ?
    C19 C20 . 1.373(5) ?
    C19 C24 . 1.377(5) ?
    C19 N2 . 1.451(4) ?
    C20 C21 . 1.380(4) ?
    C20 H20 . 0.9300 ?
    C21 C22 . 1.379(5) ?
    C21 H21 . 0.9300 ?
    C22 O6 . 1.362(4) ?
    C22 C23 . 1.389(5) ?
    C23 C24 . 1.373(4) ?
    C23 H23 . 0.9300 ?
    C24 H24 . 0.9300 ?
    C25 O6 . 1.440(4) ?
    C25 C26 . 1.492(4) ?
    C25 H25A . 0.9700 ?
    C25 H25B . 0.9700 ?
    C26 C27 . 1.509(5) ?
    C26 H26A . 0.9700 ?
    C26 H26B . 0.9700 ?
    C27 C28 . 1.510(4) ?
    C27 H27A . 0.9700 ?
    C27 H27B . 0.9700 ?
    C28 C29 . 1.509(4) ?
    C28 H28A . 0.9700 ?
    C28 H28B . 0.9700 ?
    C29 C30 . 1.515(4) ?
    C29 H29A . 0.9700 ?
    C29 H29B . 0.9700 ?
    C30 C31 . 1.502(5) ?
    C30 H30A . 0.9700 ?
    C30 H30B . 0.9700 ?
    C31 C32 . 1.519(4) ?
    C31 H31A . 0.9700 ?
    C31 H31B . 0.9700 ?
    C32 C33 . 1.507(5) ?
    C32 H32A . 0.9700 ?
    C32 H32B . 0.9700 ?
    C33 C34 . 1.514(4) ?
    C33 H33A . 0.9700 ?
    C33 H33B . 0.9700 ?
    C34 C35 . 1.494(5) ?
    C34 H34A . 0.9700 ?
    C34 H34B . 0.9700 ?
    C35 C36 . 1.510(5) ?
    C35 H35A . 0.9700 ?
    C35 H35B . 0.9700 ?
    C36 H36A . 0.9600 ?
    C36 H36B . 0.9600 ?
    C36 H36C . 0.9600 ?
    N1 O2 . 1.220(3) ?
    N1 O1 . 1.224(3) ?
    N2 O5 . 1.214(4) ?
    N2 O4 . 1.225(4) ?
loop_
    _geom_angle_atom_site_label_1
    _geom_angle_atom_site_label_2
    _geom_angle_atom_site_label_3
    _geom_angle_site_symmetry_1
    _geom_angle_site_symmetry_3
    _geom_angle
    _geom_angle_publ_flag
    C2 C1 C6 . . 120.6(3) ?
    C2 C1 N1 . . 120.2(3) ?
    C6 C1 N1 . . 119.2(3) ?
    C3 C2 C1 . . 119.6(3) ?
    C3 C2 H2 . . 120.2 ?
    C1 C2 H2 . . 120.2 ?
    C2 C3 C4 . . 120.2(3) ?
    C2 C3 H3 . . 119.9 ?
    C4 C3 H3 . . 119.9 ?
    O3 C4 C5 . . 125.0(3) ?
    O3 C4 C3 . . 114.9(3) ?
    C5 C4 C3 . . 120.1(3) ?
    C6 C5 C4 . . 119.7(3) ?
    C6 C5 H5 . . 120.2 ?
    C4 C5 H5 . . 120.2 ?
    C5 C6 C1 . . 119.7(3) ?
    C5 C6 H6 . . 120.1 ?
    C1 C6 H6 . . 120.1 ?
    O3 C7 C8 . . 107.4(3) ?
    O3 C7 H7A . . 110.2 ?
    C8 C7 H7A . . 110.2 ?
    O3 C7 H7B . . 110.2 ?
    C8 C7 H7B . . 110.2 ?
    H7A C7 H7B . . 108.5 ?
    C7 C8 C9 . . 115.1(3) ?
    C7 C8 H8A . . 108.5 ?
    C9 C8 H8A . . 108.5 ?
    C7 C8 H8B . . 108.5 ?
    C9 C8 H8B . . 108.5 ?
    H8A C8 H8B . . 107.5 ?
    C8 C9 C10 . . 113.3(3) ?
    C8 C9 H9A . . 108.9 ?
    C10 C9 H9A . . 108.9 ?
    C8 C9 H9B . . 108.9 ?
    C10 C9 H9B . . 108.9 ?
    H9A C9 H9B . . 107.7 ?
    C11 C10 C9 . . 114.1(3) ?
    C11 C10 H10A . . 108.7 ?
    C9 C10 H10A . . 108.7 ?
    C11 C10 H10B . . 108.7 ?
    C9 C10 H10B . . 108.7 ?
    H10A C10 H10B . . 107.6 ?
    C12 C11 C10 . . 114.1(3) ?
    C12 C11 H11A . . 108.7 ?
    C10 C11 H11A . . 108.7 ?
    C12 C11 H11B . . 108.7 ?
    C10 C11 H11B . . 108.7 ?
    H11A C11 H11B . . 107.6 ?
    C11 C12 C13 . . 115.1(3) ?
    C11 C12 H12A . . 108.5 ?
    C13 C12 H12A . . 108.5 ?
    C11 C12 H12B . . 108.5 ?
    C13 C12 H12B . . 108.5 ?
    H12A C12 H12B . . 107.5 ?
    C14 C13 C12 . . 115.4(4) ?
    C14 C13 H13A . . 108.4 ?
    C12 C13 H13A . . 108.4 ?
    C14 C13 H13B . . 108.4 ?
    C12 C13 H13B . . 108.4 ?
    H13A C13 H13B . . 107.5 ?
    C13 C14 C15 . . 114.9(4) ?
    C13 C14 H14A . . 108.5 ?
    C15 C14 H14A . . 108.5 ?
    C13 C14 H14B . . 108.5 ?
    C15 C14 H14B . . 108.5 ?
    H14A C14 H14B . . 107.5 ?
    C14 C15 C16 . . 115.5(4) ?
    C14 C15 H15A . . 108.4 ?
    C16 C15 H15A . . 108.4 ?
    C14 C15 H15B . . 108.4 ?
    C16 C15 H15B . . 108.4 ?
    H15A C15 H15B . . 107.5 ?
    C17 C16 C15 . . 116.2(4) ?
    C17 C16 H16A . . 108.2 ?
    C15 C16 H16A . . 108.2 ?
    C17 C16 H16B . . 108.2 ?
    C15 C16 H16B . . 108.2 ?
    H16A C16 H16B . . 107.4 ?
    C16 C17 C18 . . 116.1(4) ?
    C16 C17 H17A . . 108.3 ?
    C18 C17 H17A . . 108.3 ?
    C16 C17 H17B . . 108.3 ?
    C18 C17 H17B . . 108.3 ?
    H17A C17 H17B . . 107.4 ?
    C17 C18 H18A . . 109.5 ?
    C17 C18 H18B . . 109.5 ?
    H18A C18 H18B . . 109.5 ?
    C17 C18 H18C . . 109.5 ?
    H18A C18 H18C . . 109.5 ?
    H18B C18 H18C . . 109.5 ?
    C20 C19 C24 . . 121.5(3) ?
    C20 C19 N2 . . 119.5(4) ?
    C24 C19 N2 . . 118.9(4) ?
    C19 C20 C21 . . 119.4(3) ?
    C19 C20 H20 . . 120.3 ?
    C21 C20 H20 . . 120.3 ?
    C22 C21 C20 . . 119.6(4) ?
    C22 C21 H21 . . 120.2 ?
    C20 C21 H21 . . 120.2 ?
    O6 C22 C21 . . 124.7(3) ?
    O6 C22 C23 . . 114.8(3) ?
    C21 C22 C23 . . 120.5(3) ?
    C24 C23 C22 . . 119.7(4) ?
    C24 C23 H23 . . 120.1 ?
    C22 C23 H23 . . 120.1 ?
    C23 C24 C19 . . 119.3(4) ?
    C23 C24 H24 . . 120.4 ?
    C19 C24 H24 . . 120.4 ?
    O6 C25 C26 . . 107.4(3) ?
    O6 C25 H25A . . 110.2 ?
    C26 C25 H25A . . 110.2 ?
    O6 C25 H25B . . 110.2 ?
    C26 C25 H25B . . 110.2 ?
    H25A C25 H25B . . 108.5 ?
    C25 C26 C27 . . 114.7(3) ?
    C25 C26 H26A . . 108.6 ?
    C27 C26 H26A . . 108.6 ?
    C25 C26 H26B . . 108.6 ?
    C27 C26 H26B . . 108.6 ?
    H26A C26 H26B . . 107.6 ?
    C26 C27 C28 . . 113.6(3) ?
    C26 C27 H27A . . 108.8 ?
    C28 C27 H27A . . 108.8 ?
    C26 C27 H27B . . 108.8 ?
    C28 C27 H27B . . 108.8 ?
    H27A C27 H27B . . 107.7 ?
    C29 C28 C27 . . 115.5(3) ?
    C29 C28 H28A . . 108.4 ?
    C27 C28 H28A . . 108.4 ?
    C29 C28 H28B . . 108.4 ?
    C27 C28 H28B . . 108.4 ?
    H28A C28 H28B . . 107.5 ?
    C28 C29 C30 . . 114.0(3) ?
    C28 C29 H29A . . 108.8 ?
    C30 C29 H29A . . 108.8 ?
    C28 C29 H29B . . 108.8 ?
    C30 C29 H29B . . 108.8 ?
    H29A C29 H29B . . 107.7 ?
    C31 C30 C29 . . 114.7(3) ?
    C31 C30 H30A . . 108.6 ?
    C29 C30 H30A . . 108.6 ?
    C31 C30 H30B . . 108.6 ?
    C29 C30 H30B . . 108.6 ?
    H30A C30 H30B . . 107.6 ?
    C30 C31 C32 . . 114.0(3) ?
    C30 C31 H31A . . 108.7 ?
    C32 C31 H31A . . 108.7 ?
    C30 C31 H31B . . 108.7 ?
    C32 C31 H31B . . 108.7 ?
    H31A C31 H31B . . 107.6 ?
    C33 C32 C31 . . 115.1(3) ?
    C33 C32 H32A . . 108.5 ?
    C31 C32 H32A . . 108.5 ?
    C33 C32 H32B . . 108.5 ?
    C31 C32 H32B . . 108.5 ?
    H32A C32 H32B . . 107.5 ?
    C32 C33 C34 . . 114.7(3) ?
    C32 C33 H33A . . 108.6 ?
    C34 C33 H33A . . 108.6 ?
    C32 C33 H33B . . 108.6 ?
    C34 C33 H33B . . 108.6 ?
    H33A C33 H33B . . 107.6 ?
    C35 C34 C33 . . 115.2(3) ?
    C35 C34 H34A . . 108.5 ?
    C33 C34 H34A . . 108.5 ?
    C35 C34 H34B . . 108.5 ?
    C33 C34 H34B . . 108.5 ?
    H34A C34 H34B . . 107.5 ?
    C34 C35 C36 . . 114.7(3) ?
    C34 C35 H35A . . 108.6 ?
    C36 C35 H35A . . 108.6 ?
    C34 C35 H35B . . 108.6 ?
    C36 C35 H35B . . 108.6 ?
    H35A C35 H35B . . 107.6 ?
    C35 C36 H36A . . 109.5 ?
    C35 C36 H36B . . 109.5 ?
    H36A C36 H36B . . 109.5 ?
    C35 C36 H36C . . 109.5 ?
    H36A C36 H36C . . 109.5 ?
    H36B C36 H36C . . 109.5 ?
    O2 N1 O1 . . 123.0(3) ?
    O2 N1 C1 . . 119.6(3) ?
    O1 N1 C1 . . 117.4(3) ?
    O5 N2 O4 . . 122.5(3) ?
    O5 N2 C19 . . 119.4(4) ?
    O4 N2 C19 . . 118.1(4) ?
    C4 O3 C7 . . 118.9(2) ?
    C22 O6 C25 . . 118.2(3) ?
loop_
    _geom_hbond_atom_site_label_D
    _geom_hbond_atom_site_label_H
    _geom_hbond_atom_site_label_A
    _geom_hbond_site_symmetry_A
    _geom_hbond_distance_DH
    _geom_hbond_distance_HA
    _geom_hbond_distance_DA
    _geom_hbond_angle_DHA
    C3 H3 O4 1_455 0.93 2.69 3.329(4) 126.5
    C6 H6 O2 2_857 0.93 2.60 3.375(4) 141.2
    C20 H20 O5 2_947 0.93 2.52 3.372(5) 152.4
