# Supplementary material for: 1-Dodec­yloxy-4-nitro­benzene
Source: Acta Crystallogr Sect E Struct Rep Online. 2009 Nov 7;65(Pt 12):o3034. doi: 10.1107/S1600536809045966 (PMC2971973; doi:10.1107/S1600536809045966)
Supplement: Supplementary file 2 [file e-65-o3034-Isup2.hkl]

# 
# h,k,l, Fc-squared, Fo-squared, sigma(Fo-squared) and status flag 
# 
data_I
_shelx_title ' C12l in P-1' 
_shelx_refln_list_code          4 
_shelx_F_calc_maximum      195.03 
_exptl_crystal_F_000       672.00 
_reflns_d_resolution_high  0.8409 
 
loop_ 
 _symmetry_equiv_pos_as_xyz 
 'x, y, z' 
 '-x, -y, -z' 
 
_cell_length_a     5.6145 
_cell_length_b    16.0640 
_cell_length_c    21.3900 
_cell_angle_alpha  72.190 
_cell_angle_beta   87.290 
_cell_angle_gamma  80.240 
 
_shelx_F_squared_multiplier     1.000 
 
loop_ 
 _refln_index_h 
 _refln_index_k 
 _refln_index_l 
 _refln_F_squared_calc 
 _refln_F_squared_meas 
 _refln_F_squared_sigma 
 _refln_observed_status 
   3   0   0       97.97      102.16     10.55 o 
   4   0   0        0.29       -2.48      7.06 o 
   5   0   0      332.22      310.12     12.93 o 
   6   0   0        0.36       -2.23     15.31 o 
  -6   1   0       37.21       15.01      9.66 o 
  -5   1   0        5.17       13.82      8.32 o 
  -4   1   0       21.69       50.67     14.71 o 
  -3   1   0        0.05       -9.16      7.14 o 
   1   1   0     4072.75     3703.79     38.64 o 
   2   1   0        8.60       10.40      6.24 o 
   3   1   0      944.99      991.81     11.80 o 
   4   1   0        9.76        1.62      6.96 o 
   5   1   0        0.21        2.53     10.29 o 
   6   1   0        0.00        7.59      8.60 o 
  -6   2   0       44.44       15.01     15.45 o 
  -5   2   0        0.72        5.94     13.23 o 
  -3   2   0        0.13        0.24      7.30 o 
   1   2   0     4912.47     4355.23     33.62 o 
   2   2   0      877.06      841.79     11.03 o 
   3   2   0       22.56       15.67      5.97 o 
   4   2   0      209.77      216.14      8.64 o 
   5   2   0       10.47        8.41      6.81 o 
   6   2   0      196.58      152.65     26.90 o 
  -6   3   0       12.05       16.49     14.41 o 
  -3   3   0        2.51       15.46      8.35 o 
   0   3   0       20.03       14.51      5.69 o 
   1   3   0     1100.60      921.43     35.40 o 
   2   3   0      737.20      752.97     13.21 o 
   3   3   0       24.09       26.20      4.54 o 
   4   3   0       86.65      134.42     28.61 o 
   5   3   0       57.62       75.48      8.08 o 
   6   3   0       23.12       14.91     11.26 o 
  -4   4   0        5.62        6.69     15.90 o 
  -3   4   0      101.52      133.37     10.24 o 
  -2   4   0       75.84       -7.88     11.44 o 
   0   4   0    38035.42    39628.39    317.82 o 
   1   4   0       71.97       87.22     16.42 o 
   2   4   0       16.03       23.62      3.81 o 
   3   4   0       43.59       34.91      6.01 o 
   4   4   0        7.47        4.93      5.28 o 
   5   4   0      219.34      192.98     18.28 o 
   6   4   0       14.45        8.83     17.27 o 
  -4   5   0       18.84       38.34     16.94 o 
  -2   5   0       97.18      105.53      8.41 o 
  -1   5   0       35.86       38.93     23.03 o 
   0   5   0       69.67       73.63      3.71 o 
   1   5   0      469.38      443.21     15.28 o 
   2   5   0       12.30       11.34      2.86 o 
   3   5   0      140.96      135.55      6.38 o 
   4   5   0        1.29        7.44      7.25 o 
   5   5   0        0.08       -8.19      6.42 o 
   6   5   0       21.07        8.02     10.40 o 
  -2   6   0        1.79        8.19      7.35 o 
  -1   6   0       82.40       92.84      5.21 o 
   0   6   0     1172.26     1244.76     11.34 o 
   1   6   0       19.05       27.56      6.88 o 
   2   6   0       35.79       37.25      2.86 o 
   3   6   0       11.69       14.00      4.44 o 
   4   6   0        3.60        7.47      7.93 o 
   5   6   0        0.14        2.50      8.23 o 
   6   6   0      142.01      165.02     11.91 o 
  -2   7   0      434.60      461.16     21.55 o 
  -1   7   0       29.98       25.82      5.66 o 
   0   7   0        6.96       -0.84      3.33 o 
   1   7   0       42.07       37.71      2.65 o 
   2   7   0       78.17       66.15     10.85 o 
   3   7   0        1.23        1.51      2.68 o 
   4   7   0        1.46        5.90      6.44 o 
   5   7   0       48.38       53.10     10.94 o 
   6   7   0      128.40      133.00     15.94 o 
  -5   8   0        4.68        5.20      7.28 o 
  -4   8   0       17.54       -0.59      7.13 o 
  -3   8   0      161.99      151.74     15.53 o 
  -2   8   0        2.15        1.13      7.71 o 
  -1   8   0      546.62      568.41     10.83 o 
   0   8   0     8557.29     8820.42     81.44 o 
   1   8   0      255.27      249.77      4.25 o 
   2   8   0        2.27        1.29      7.30 o 
   3   8   0      646.49      623.05     11.26 o 
   4   8   0        6.77        7.34      4.07 o 
   5   8   0       44.81       36.87      9.25 o 
   6   8   0        3.87       -7.95      7.76 o 
  -5   9   0        0.70       -0.30     11.59 o 
  -4   9   0        8.37        5.65     13.52 o 
  -3   9   0       27.37       27.64     15.01 o 
  -2   9   0        0.67       -2.60      7.35 o 
  -1   9   0      174.88      186.44     10.21 o 
   0   9   0       13.34       21.30      6.01 o 
   1   9   0      219.17      236.41      8.79 o 
   2   9   0      181.60      164.28     12.87 o 
   3   9   0       51.13       34.40     12.42 o 
   4   9   0       82.87       81.53      4.77 o 
   5   9   0        0.00        0.55      4.10 o 
   6   9   0        1.75       12.97      6.23 o 
  -4  10   0        0.98       -6.33     11.35 o 
  -3  10   0        4.73       16.79     14.86 o 
  -2  10   0        0.68       -6.06      7.05 o 
  -1  10   0      119.21      116.23     10.57 o 
   0  10   0       77.46       98.34      8.33 o 
   1  10   0      685.20      675.04      7.01 o 
   2  10   0       33.53       46.76     16.64 o 
   3  10   0      334.31      343.18     17.53 o 
   4  10   0      287.45      271.69     18.87 o 
   5  10   0        0.24        6.60      5.52 o 
   6  10   0        5.08      -12.18     17.39 o 
  -4  11   0        0.00        5.50     15.31 o 
  -3  11   0        1.31        2.57      8.97 o 
  -2  11   0        2.15       -1.14      8.77 o 
  -1  11   0        1.29        0.61      5.85 o 
   0  11   0        0.37        1.14      4.41 o 
   1  11   0       15.78       22.72      3.70 o 
   2  11   0        1.23      -16.98     12.69 o 
   3  11   0       26.96       31.24     19.44 o 
   4  11   0      133.41      133.14     13.39 o 
   5  11   0       23.07      -25.26     17.83 o 
  -4  12   0        4.37        4.49      9.80 o 
  -3  12   0       22.12       20.87     12.71 o 
  -2  12   0       11.68       17.99     10.79 o 
  -1  12   0        5.54       -0.89      8.52 o 
   0  12   0      232.72      199.24      9.51 o 
   1  12   0        0.53        2.76      3.97 o 
   2  12   0        5.70       -7.39     10.98 o 
   3  12   0        0.02        0.67     10.71 o 
   4  12   0       21.39       25.56     15.30 o 
   5  12   0       22.12       68.06     32.25 o 
  -3  13   0        6.52       15.04     12.21 o 
  -2  13   0       15.49        3.18      9.24 o 
  -1  13   0        4.58        4.42      7.15 o 
   0  13   0        0.04       -3.31      7.13 o 
   1  13   0        1.88        5.49      6.05 o 
   2  13   0        2.49       -0.44     13.79 o 
   3  13   0       43.90       56.98     15.91 o 
   4  13   0        0.01       10.53     12.92 o 
   5  13   0        3.89       34.47     20.21 o 
  -3  14   0       29.09       64.06     31.35 o 
  -2  14   0       46.31       36.63     11.56 o 
  -1  14   0       13.28        9.79     10.19 o 
   0  14   0        9.93        3.45     10.19 o 
   1  14   0        8.86        6.71      4.44 o 
   2  14   0        1.50       -0.96     11.33 o 
   3  14   0        4.61       -5.41     28.68 o 
   4  14   0        0.02      -26.68     23.36 o 
   5  14   0        1.32        0.45     18.72 o 
  -2  15   0       40.24       22.33     11.57 o 
  -1  15   0        0.00        1.98      7.87 o 
   0  15   0        0.15        0.33      6.25 o 
   1  15   0        0.10        6.98      4.60 o 
   2  15   0        3.59       14.80     12.96 o 
   3  15   0       10.12       -3.28     23.26 o 
   4  15   0        0.80       15.33     44.65 o 
  -2  16   0        4.63        8.89     10.37 o 
  -1  16   0       24.09       19.87     11.39 o 
   0  16   0       70.79       94.12      8.87 o 
   1  16   0       53.28       34.91      6.66 o 
   2  16   0        1.36       -3.66     13.69 o 
   3  16   0        8.01        7.56     17.37 o 
   4  16   0        3.07       34.43     26.97 o 
  -1  17   0        1.96       12.35      8.32 o 
   0  17   0        1.53       -5.78      9.34 o 
   1  17   0        4.31      -15.31     34.03 o 
   2  17   0       17.02       33.88     36.70 o 
   3  17   0        0.73       19.18     19.18 o 
   1  18   0        1.84      -26.30     21.99 o 
   2  18   0        0.48      -10.85     37.45 o 
  -3 -17   1        7.98       40.39     45.10 o 
  -2 -17   1       22.63       23.18     22.74 o 
  -1 -17   1        0.23      -12.04     20.21 o 
   0 -17   1        2.56        9.43      8.02 o 
   1 -17   1        0.15       -4.46     11.28 o 
  -3 -16   1       14.07       45.81     51.34 o 
  -2 -16   1       27.81       34.47     18.72 o 
  -1 -16   1       22.60       12.40      4.82 o 
   0 -16   1        5.77        7.77      9.03 o 
   1 -16   1       15.37       10.33      8.64 o 
   2 -16   1        1.88       21.70     13.32 o 
  -4 -15   1        0.71       18.66     18.68 o 
  -3 -15   1        6.97        1.90     13.62 o 
  -2 -15   1       20.36       38.86     14.17 o 
  -1 -15   1       68.80       51.75      5.56 o 
   0 -15   1        6.99       -3.64      6.30 o 
   1 -15   1        0.40       -0.99      9.70 o 
   2 -15   1       39.75       32.68      9.24 o 
  -4 -14   1        0.29      -26.75     17.83 o 
  -3 -14   1        3.35       36.91     16.90 o 
  -2 -14   1       20.70       28.19     21.44 o 
  -1 -14   1       18.55       16.90      4.79 o 
   0 -14   1       19.38        8.98      7.00 o 
   1 -14   1        9.39       10.34     11.16 o 
   2 -14   1       13.71       18.25     13.98 o 
   3 -14   1       11.63       25.61     10.02 o 
  -5 -13   1        0.04       38.64     34.03 o 
  -4 -13   1        1.08       50.85     17.19 o 
  -3 -13   1        0.42        1.41     11.63 o 
  -2 -13   1        0.00      -14.37     18.13 o 
  -1 -13   1       16.25       13.58      4.47 o 
   0 -13   1        1.68       -4.75      5.93 o 
   1 -13   1        7.90       13.30      8.78 o 
   2 -13   1        1.53       -3.74      7.57 o 
   3 -13   1        0.07      -15.55     10.37 o 
  -5 -12   1        5.02       60.78     20.06 o 
  -4 -12   1        5.01       18.07     12.81 o 
  -3 -12   1        1.54      -11.38     13.90 o 
  -2 -12   1        0.83        7.02     18.48 o 
  -1 -12   1       26.80       30.55      4.32 o 
   0 -12   1       18.40        7.33      7.56 o 
   1 -12   1        0.80       -6.57      7.31 o 
   2 -12   1        0.05        8.80     10.02 o 
   3 -12   1        1.43        5.91      7.89 o 
   4 -12   1        5.29       11.79     15.49 o 
  -5 -11   1        9.39       58.10     31.50 o 
  -4 -11   1      160.21      173.41     20.06 o 
  -3 -11   1        0.87       -3.36     10.82 o 
  -2 -11   1       17.85        2.44     12.85 o 
  -1 -11   1        0.19        6.41      3.64 o 
   0 -11   1        3.68       -1.54      5.32 o 
   1 -11   1        8.10        3.55      6.84 o 
   2 -11   1        0.09        8.47      7.58 o 
   3 -11   1        2.50        0.93     11.35 o 
   4 -11   1        0.00       17.91     25.19 o 
  -6 -10   1        6.07       17.98     30.76 o 
  -5 -10   1        0.25        1.73      4.63 o 
  -4 -10   1      204.09      182.92     19.47 o 
  -3 -10   1       95.78      115.09     23.26 o 
  -2 -10   1       65.48       83.22     17.91 o 
  -1 -10   1      583.93      616.41     14.71 o 
   0 -10   1       32.84       36.84      5.83 o 
   1 -10   1       20.97       18.40      8.03 o 
   2 -10   1       13.43       17.81      8.29 o 
   3 -10   1        0.71       -4.66     10.55 o 
   4 -10   1        0.69        7.31     20.58 o 
  -6  -9   1       23.62       29.37      9.29 o 
  -5  -9   1        6.72        0.90      6.84 o 
  -4  -9   1      122.33      102.30      6.43 o 
  -3  -9   1        1.20        0.60      9.30 o 
  -2  -9   1        9.14       27.96     12.93 o 
  -1  -9   1      237.34      227.81      7.10 o 
   0  -9   1      270.18      283.25      6.91 o 
   1  -9   1       24.01       25.23      5.52 o 
   2  -9   1       14.38        6.51      8.47 o 
   3  -9   1        0.75        5.73      6.84 o 
   4  -9   1        1.25       -7.90     15.31 o 
   5  -9   1        1.18      -15.75     22.74 o 
  -6  -8   1        0.55       18.56     15.06 o 
  -5  -8   1        4.32       -1.39      5.71 o 
  -4  -8   1        0.19       -1.60      3.73 o 
  -3  -8   1      653.72      641.37     11.23 o 
  -2  -8   1       78.96       90.29     10.48 o 
  -1  -8   1      208.47      235.21      4.71 o 
   0  -8   1       66.74       92.43      4.16 o 
   1  -8   1      109.61      122.66     31.21 o 
   2  -8   1        0.38       -0.65      5.41 o 
   3  -8   1       24.35       28.58      6.94 o 
   4  -8   1        0.00       10.25     11.44 o 
   5  -8   1       19.42       15.90      6.24 o 
  -6  -7   1        0.10        8.90      8.38 o 
  -5  -7   1       20.96       28.42      8.00 o 
  -4  -7   1        2.13        1.53      6.81 o 
  -3  -7   1       84.16       91.17      6.01 o 
  -2  -7   1       56.92       68.91      9.90 o 
  -1  -7   1        0.72        3.20      1.81 o 
   0  -7   1      833.07      686.90      9.30 o 
   1  -7   1        0.57        3.32      6.26 o 
   2  -7   1      588.92      571.95     10.55 o 
   3  -7   1       20.15       34.26     19.24 o 
   4  -7   1        3.17       -1.25     11.96 o 
   5  -7   1        2.37       11.59      6.09 o 
  -6  -6   1       44.19       21.81     15.45 o 
  -5  -6   1        3.60       -6.62      6.06 o 
  -4  -6   1       12.81       15.56      5.86 o 
  -3  -6   1       49.18       48.16      5.33 o 
  -2  -6   1        4.10        5.02      3.02 o 
  -1  -6   1     1576.42     1466.18     11.15 o 
   0  -6   1      323.06      315.96      6.93 o 
   1  -6   1      199.09      206.65      8.57 o 
   2  -6   1        2.00       12.63      5.20 o 
   3  -6   1      446.06      529.15     38.41 o 
  -6  -5   1        0.34      -12.09      8.06 o 
  -5  -5   1        0.11       -3.75      9.14 o 
  -4  -5   1       10.88        9.52      6.11 o 
  -3  -5   1       87.95       76.74      5.96 o 
  -2  -5   1      197.33      190.03      5.51 o 
  -1  -5   1      334.51      249.32     23.05 o 
   0  -5   1        0.08        6.43      5.45 o 
   1  -5   1       13.08       16.93      6.74 o 
   2  -5   1        2.40        7.73     10.25 o 
   3  -5   1       13.43       27.19     13.97 o 
  -6  -4   1       21.45       15.61     10.95 o 
  -5  -4   1       24.38       28.47      8.22 o 
  -4  -4   1        1.15        3.20      5.95 o 
  -3  -4   1       40.23       44.05      4.98 o 
  -2  -4   1        1.71       -0.97      6.99 o 
  -1  -4   1      157.70      128.98     12.03 o 
   0  -4   1     6454.04     5858.61     36.89 o 
   1  -4   1       57.35       65.04      7.15 o 
   2  -4   1       95.87      116.35     19.76 o 
   3  -4   1       23.81       57.51     13.37 o 
  -6  -3   1        3.28       12.54      9.13 o 
  -5  -3   1       47.49       50.26     11.81 o 
  -4  -3   1      179.55      183.78     14.87 o 
  -3  -3   1       87.48       99.97     15.97 o 
  -2  -3   1      575.76      537.26      9.09 o 
  -1  -3   1      308.73      296.26      4.16 o 
   0  -3   1      262.86      213.38      4.28 o 
   1  -3   1      365.45      202.69    163.90 o 
   2  -3   1       27.50       19.47     17.68 o 
   3  -3   1        0.93       18.13     12.04 o 
   4  -3   1        0.00       11.74     15.01 o 
   5  -3   1       39.58       74.60     12.18 o 
  -6  -2   1       84.31       53.09     15.32 o 
  -5  -2   1        0.38       16.91     13.97 o 
  -4  -2   1      132.55      150.13     22.81 o 
  -3  -2   1        3.90        7.65      5.77 o 
  -2  -2   1      231.20      196.21     10.10 o 
  -1  -2   1    35592.95    35416.05    193.47 o 
   0  -2   1      710.90      622.88      6.33 o 
   1  -2   1      542.99      530.49     15.01 o 
   2  -2   1        1.21        4.90     16.49 o 
   3  -2   1       53.43       53.94     12.18 o 
   4  -2   1       12.22       25.71     14.71 o 
   5  -2   1        3.47        1.93      6.54 o 
   6  -2   1        9.94        6.62     10.62 o 
  -6  -1   1        0.74        9.32     10.55 o 
  -5  -1   1        0.21        3.05      7.86 o 
  -4  -1   1       10.08       14.53      7.91 o 
  -3  -1   1     1364.56     1405.72     18.25 o 
  -2  -1   1      213.45      159.74     15.60 o 
  -1  -1   1     2937.27     2781.92     22.47 o 
   1  -1   1      102.18       98.07      9.21 o 
   2  -1   1       35.90       30.31     17.39 o 
   3  -1   1      336.74      365.10     15.31 o 
   4  -1   1        3.87       17.37      5.78 o 
   5  -1   1       70.96       70.86      7.67 o 
   6  -1   1        0.37        8.32     13.37 o 
  -6   0   1        0.20       11.78     12.65 o 
  -5   0   1        0.16       -5.05      9.51 o 
  -4   0   1       10.35       12.27      6.25 o 
  -3   0   1        4.06        6.98      9.66 o 
  -2   0   1     1531.63     1426.98     22.88 o 
  -1   0   1      564.56      529.58     22.51 o 
   1   0   1       76.29       73.55      6.40 o 
   2   0   1      264.25      253.80     12.18 o 
   3   0   1      160.27      161.39      7.28 o 
   4   0   1        0.13       -1.63      7.58 o 
   5   0   1      669.97      723.50     16.88 o 
   6   0   1       16.37       15.11      7.97 o 
  -6   1   1        1.05        3.86     10.10 o 
  -5   1   1       25.65       30.31     16.05 o 
  -4   1   1       63.03      107.58     15.31 o 
  -3   1   1      135.47      166.87     12.78 o 
  -2   1   1      174.85      177.43     11.29 o 
  -1   1   1     4000.07     3695.02     42.50 o 
   1   1   1      285.09      240.71      4.15 o 
   2   1   1       45.42       52.27     10.85 o 
   3   1   1      260.80      301.89      9.24 o 
   4   1   1        4.28       -0.28      6.49 o 
   5   1   1       65.08       59.17     13.00 o 
   6   1   1        5.52       23.72     14.38 o 
  -6   2   1      165.03      192.58     20.66 o 
  -4   2   1       23.94       25.26     15.01 o 
  -3   2   1       57.22       74.74     12.33 o 
  -2   2   1       52.01       48.29     17.68 o 
  -1   2   1    30681.24    31613.21    352.77 o 
   1   2   1      289.10      253.60      3.83 o 
   2   2   1      468.36      449.58     11.52 o 
   3   2   1       13.27       14.45      5.94 o 
   4   2   1      175.36      173.39      7.02 o 
   5   2   1        5.79        2.22      7.39 o 
   6   2   1       13.11        3.99      8.83 o 
  -6   3   1        1.86        6.09      9.66 o 
  -3   3   1       56.14       93.17     13.52 o 
  -2   3   1       74.79       86.93     19.02 o 
  -1   3   1     1719.03     1628.03     25.56 o 
   0   3   1       31.29       21.28      3.44 o 
   1   3   1        2.88       -0.20      3.49 o 
   2   3   1      447.06      439.86      7.11 o 
   3   3   1       22.78        7.71      4.99 o 
   4   3   1       52.53       61.71     13.72 o 
   5   3   1        5.81        0.13      8.46 o 
   6   3   1       31.43       16.86     19.00 o 
  -6   4   1       28.86       13.37     16.05 o 
  -3   4   1       72.10       98.82     14.12 o 
  -2   4   1       16.66       13.37     10.25 o 
  -1   4   1      493.58      537.18     14.56 o 
   0   4   1     4355.91     4225.31     33.59 o 
   1   4   1      401.25      327.83      7.31 o 
   2   4   1        3.74        1.21      3.26 o 
   3   4   1        0.92        4.77      4.47 o 
   4   4   1       12.61       14.03      5.43 o 
   5   4   1      558.94      552.74     17.26 o 
   6   4   1        4.20       19.16      7.82 o 
  -3   5   1       13.35       15.90     13.67 o 
  -2   5   1      515.70      534.65     16.94 o 
  -1   5   1      141.01      161.38     10.40 o 
   0   5   1       58.26       53.13      9.66 o 
   1   5   1      467.49      460.62      9.66 o 
   2   5   1       68.99       64.15      6.95 o 
   3   5   1       32.24       31.73      5.29 o 
   4   5   1      120.43      122.63     10.01 o 
   5   5   1      108.75      113.88     12.18 o 
   6   5   1       16.23       21.79     12.01 o 
  -2   6   1        0.58        7.73     10.70 o 
  -1   6   1     1241.77     1277.94     21.84 o 
   0   6   1      671.03      614.46     10.18 o 
   1   6   1      324.09      299.56     13.00 o 
   2   6   1      131.77      136.33      5.21 o 
   3   6   1       96.70      100.37      4.45 o 
   4   6   1        0.19        0.15      5.35 o 
   5   6   1       28.09       24.84      7.24 o 
   6   6   1       49.61       46.06     10.16 o 
  -3   7   1       46.47       65.68     15.90 o 
  -2   7   1      162.71      196.30     14.41 o 
  -1   7   1      126.03      113.79      8.41 o 
   0   7   1      599.60      539.39      9.86 o 
   1   7   1       17.13       15.38      2.52 o 
   2   7   1      128.81      136.84      9.82 o 
   3   7   1      110.53      110.02      3.62 o 
   4   7   1        5.38        8.52      8.11 o 
   5   7   1       26.48       21.97      7.56 o 
   6   7   1       24.91       14.49     10.28 o 
  -4   8   1       90.23       77.42     20.36 o 
  -2   8   1       53.65       17.21     15.97 o 
  -1   8   1      220.22      248.16     12.18 o 
   0   8   1       64.40       85.00      6.14 o 
   1   8   1       49.98       54.17      4.08 o 
   2   8   1       41.90       54.12     19.39 o 
   3   8   1      182.92      174.65     11.50 o 
   4   8   1        0.48       -3.73      5.01 o 
   5   8   1      486.89      487.82     27.17 o 
   6   8   1        9.31        6.17      8.62 o 
  -5   9   1        0.02        2.82      8.47 o 
  -4   9   1       33.28        3.71      8.62 o 
  -3   9   1       57.83       18.57      9.51 o 
  -2   9   1        3.59        1.92     17.24 o 
  -1   9   1      237.46      226.80     18.27 o 
   0   9   1      564.50      599.36     17.25 o 
   1   9   1       52.72       61.43      3.77 o 
   2   9   1      413.87      383.84     11.87 o 
   3   9   1      134.20      168.05     11.08 o 
   4   9   1       56.77       63.90      5.03 o 
   5   9   1      118.24      132.65      8.98 o 
   6   9   1        7.62       16.24     10.06 o 
  -4  10   1        0.24       -6.39     15.16 o 
  -3  10   1        0.96        8.60     10.77 o 
  -2  10   1        0.04       -3.33      7.99 o 
  -1  10   1      265.03      266.40     15.70 o 
   0  10   1       11.39       -0.33      5.98 o 
   1  10   1      327.77      327.78     10.49 o 
   2  10   1        2.27       -2.55     10.80 o 
   3  10   1      301.68      292.90     40.20 o 
   4  10   1      132.34      129.66     19.24 o 
   5  10   1        0.62        1.56      5.39 o 
   6  10   1        0.17       31.80     17.53 o 
  -4  11   1        0.43        4.61      9.81 o 
  -3  11   1        3.25        2.82     16.20 o 
  -2  11   1        7.27       16.48     13.23 o 
  -1  11   1       28.90       28.71      7.92 o 
   0  11   1        1.85        9.61      7.14 o 
   1  11   1       22.85       23.11      4.08 o 
   2  11   1       43.16       55.26     10.77 o 
   3  11   1       71.96       92.29     15.01 o 
   4  11   1       52.86       53.79     19.80 o 
   5  11   1        0.30       -0.69      3.52 o 
  -4  12   1        0.31        1.34      9.96 o 
  -3  12   1       39.70       29.87     11.44 o 
  -2  12   1        0.32       -9.51     18.87 o 
  -1  12   1        1.88       -3.23      8.67 o 
   0  12   1        4.29        3.99      6.46 o 
   1  12   1        0.34       -0.13      4.06 o 
   2  12   1        0.93        3.67     12.84 o 
   3  12   1        1.27       -4.68     13.41 o 
   4  12   1       13.49        3.79     13.57 o 
   5  12   1       11.42       27.19     18.13 o 
  -3  13   1       30.13       21.82      8.77 o 
  -2  13   1        2.75       -6.61      7.67 o 
  -1  13   1       11.55        5.94      7.58 o 
   0  13   1       13.37       16.96      6.63 o 
   1  13   1       22.60       18.84      4.75 o 
   2  13   1       30.05       36.89     14.59 o 
   3  13   1       80.41       85.80     14.27 o 
   4  13   1        0.00        9.36     15.75 o 
   5  13   1        0.06        5.35     17.98 o 
  -3  14   1       29.99        7.87     17.35 o 
  -2  14   1       53.91       42.39     12.91 o 
  -1  14   1       15.63       23.33      9.63 o 
   0  14   1        0.29       -0.61      7.79 o 
   1  14   1        0.16        4.72      4.75 o 
   2  14   1       63.65       60.28     15.71 o 
   3  14   1       33.71       39.64     16.38 o 
   4  14   1        0.31       22.98     47.63 o 
   5  14   1        2.90      -29.87     34.33 o 
  -2  15   1       48.29       42.43     12.67 o 
  -1  15   1       39.92       29.20      9.23 o 
   0  15   1        3.58        5.56      6.71 o 
   1  15   1        6.34       17.19      6.14 o 
   2  15   1       78.79        3.38     41.53 o 
   3  15   1       36.00       29.94     15.16 o 
   4  15   1        9.37       68.80     20.51 o 
  -2  16   1        8.42       12.40     10.32 o 
  -1  16   1       28.91       13.61     10.77 o 
   0  16   1       10.03        6.66     14.53 o 
   1  16   1        7.89       11.71      7.01 o 
   2  16   1        5.01        8.47     20.21 o 
   3  16   1        0.76       14.39     14.80 o 
   4  16   1        0.11      -36.16     36.11 o 
  -1  17   1        5.53        5.99     16.34 o 
   0  17   1       14.67       20.27     13.08 o 
   1  17   1        5.59        3.56      4.15 o 
   2  17   1       21.02       -8.77     21.55 o 
   3  17   1        0.47       -2.76     14.96 o 
   0  18   1        0.61        6.13      8.40 o 
   1  18   1        0.24        3.57     19.32 o 
   2  18   1        0.07      -17.53     22.14 o 
  -2 -17   2       85.63       13.05     26.00 o 
  -1 -17   2       14.33       27.49     35.37 o 
   0 -17   2        0.97        5.72      9.36 o 
  -3 -16   2       13.67       27.25     15.50 o 
  -2 -16   2       94.10       84.96     15.78 o 
  -1 -16   2        2.22        1.42      4.64 o 
   0 -16   2        8.78        1.36      8.86 o 
   1 -16   2        6.33        3.35     10.67 o 
  -4 -15   2        0.36      -22.88     21.25 o 
  -3 -15   2       87.98       80.16     23.92 o 
  -2 -15   2       40.91       29.90     25.11 o 
  -1 -15   2        2.51        4.58      3.38 o 
   0 -15   2        5.22        0.75      7.24 o 
   1 -15   2        5.75       13.35     10.01 o 
   2 -15   2       26.71       13.29     11.69 o 
  -4 -14   2        6.85      -16.05     20.21 o 
  -3 -14   2       44.79       25.24     15.75 o 
  -2 -14   2       10.00       16.81     12.37 o 
  -1 -14   2       16.79       11.00      4.70 o 
   0 -14   2        4.10       11.76      6.49 o 
   1 -14   2        0.00        0.71      7.41 o 
   2 -14   2        0.47      -10.73      8.97 o 
   3 -14   2        1.61        6.07      8.31 o 
  -5 -13   2        0.09       -6.54     20.66 o 
  -4 -13   2        1.06      -26.15     32.54 o 
  -3 -13   2        6.75       28.91     12.95 o 
  -2 -13   2       15.77       32.94     14.87 o 
  -1 -13   2       67.57       65.79      4.71 o 
   0 -13   2       19.50       19.66      8.70 o 
   1 -13   2        4.31       -7.37      9.89 o 
   2 -13   2       12.84        0.27     10.15 o 
   3 -13   2        1.10       -1.55      9.55 o 
  -5 -12   2        2.40      -17.68     19.76 o 
  -4 -12   2        6.07       -7.73     17.24 o 
  -3 -12   2        0.80       12.89     13.84 o 
  -2 -12   2       80.30       78.34     12.28 o 
  -1 -12   2        6.98        6.11      4.39 o 
   0 -12   2       23.84       40.83      9.52 o 
   1 -12   2       12.69       14.78      6.53 o 
   2 -12   2       28.63       27.24      8.25 o 
   3 -12   2        0.53        7.25      8.60 o 
   4 -12   2        3.04        4.18      9.83 o 
  -5 -11   2       17.43       20.51     18.43 o 
  -4 -11   2       50.54       81.13     18.72 o 
  -3 -11   2        4.07       10.33     13.51 o 
  -2 -11   2        7.57        7.63     12.91 o 
  -1 -11   2      169.83      151.55      5.14 o 
   0 -11   2        6.09        2.89      5.28 o 
   1 -11   2       18.52       20.56      8.36 o 
   2 -11   2       23.47       28.89      7.90 o 
   3 -11   2       16.33        4.38     11.55 o 
   4 -11   2        9.77       18.70     18.56 o 
  -5 -10   2        0.04        0.07      4.33 o 
  -4 -10   2       48.10       62.26     17.09 o 
  -3 -10   2        5.76       16.02     13.20 o 
  -2 -10   2       49.58       58.03     10.51 o 
  -1 -10   2      185.12      206.05      8.97 o 
   0 -10   2       20.27       25.73      5.26 o 
   1 -10   2        9.82        1.87      6.25 o 
   2 -10   2       51.59       55.82     11.58 o 
   3 -10   2       42.77       47.68      7.50 o 
   4 -10   2        2.69       22.49     17.85 o 
  -6  -9   2        6.77       16.94     30.46 o 
  -5  -9   2        2.80        9.12      5.63 o 
  -4  -9   2       64.31       58.68      3.95 o 
  -3  -9   2       17.11       30.91     15.16 o 
  -2  -9   2        2.04        6.78      8.88 o 
  -1  -9   2       32.95       16.47      5.50 o 
   0  -9   2      189.48      174.27      5.96 o 
   1  -9   2        0.43       26.15      9.36 o 
   2  -9   2        1.06       12.60      6.71 o 
   3  -9   2       56.68       37.73      9.73 o 
   4  -9   2       45.27       45.76      7.67 o 
   5  -9   2        0.37       45.47     24.37 o 
  -6  -8   2       20.60       32.13     12.85 o 
  -5  -8   2       25.87       30.45      6.23 o 
  -4  -8   2       32.68       28.65      4.62 o 
  -3  -8   2      227.84      221.62     16.75 o 
  -2  -8   2      122.55      135.63     16.64 o 
  -1  -8   2        2.25        8.76      3.61 o 
   0  -8   2      332.92      361.60     10.45 o 
   1  -8   2        5.32        2.14      7.17 o 
   2  -8   2        2.48      -10.66     10.38 o 
   3  -8   2       61.93       68.90     24.01 o 
   4  -8   2       23.79       35.64      9.32 o 
   5  -8   2       25.46       -8.47     36.55 o 
  -6  -7   2       17.31       -1.27     19.47 o 
  -5  -7   2        0.01       12.95      9.46 o 
  -4  -7   2        7.45        8.77      5.20 o 
  -3  -7   2      281.41      289.65     11.06 o 
  -2  -7   2        3.67       11.83      7.61 o 
  -1  -7   2      471.23      467.55      6.50 o 
   0  -7   2      174.94      204.14      7.40 o 
   1  -7   2       84.90       84.80      7.94 o 
   2  -7   2      237.67      267.47     10.24 o 
   3  -7   2        2.71        1.99      7.94 o 
   4  -7   2       43.39       49.48     17.62 o 
   5  -7   2        7.78       18.43     21.99 o 
  -6  -6   2       59.44       66.39     12.08 o 
  -5  -6   2        3.44        7.57      6.85 o 
  -4  -6   2       65.30       76.82      6.76 o 
  -3  -6   2        0.01       -2.42      5.33 o 
  -2  -6   2       33.02       30.37      4.74 o 
  -1  -6   2     1258.03     1368.21     12.10 o 
   0  -6   2        2.28        3.95      4.65 o 
   1  -6   2       10.89       10.75      5.94 o 
   2  -6   2       49.74       52.53     10.18 o 
   3  -6   2       44.58       34.55      7.99 o 
   4  -6   2       45.90       52.59      5.67 o 
   5  -6   2        8.47       -1.48     12.15 o 
  -6  -5   2       32.25       23.79     16.91 o 
  -5  -5   2        3.37        1.55      7.26 o 
  -4  -5   2        2.84        5.62      8.63 o 
  -3  -5   2       13.95       14.83      8.75 o 
  -2  -5   2      104.02      111.17     11.77 o 
  -1  -5   2      169.17      167.54      4.64 o 
   0  -5   2      181.97      183.96      4.17 o 
   1  -5   2        5.26        6.24      7.80 o 
   2  -5   2       28.96       31.18      4.47 o 
   3  -5   2        1.94       11.14     13.08 o 
   4  -5   2        4.52       16.79     16.49 o 
   5  -5   2       12.69        2.97     19.02 o 
  -6  -4   2        1.32        0.33      9.97 o 
  -5  -4   2       16.52       15.99     10.09 o 
  -4  -4   2        0.01       10.75      6.51 o 
  -3  -4   2        0.06       -2.44      5.82 o 
  -2  -4   2        3.09        2.32      3.87 o 
  -1  -4   2      542.72      512.50      5.42 o 
   0  -4   2      127.05      121.91      6.39 o 
   1  -4   2      223.47      241.08      6.98 o 
   2  -4   2       30.10       28.84      4.38 o 
   3  -4   2        6.64       42.35     13.23 o 
   5  -4   2        8.26       10.25      7.72 o 
  -6  -3   2        2.10        5.17      8.98 o 
  -5  -3   2        2.83        5.57      7.00 o 
  -4  -3   2      130.83      127.85     12.28 o 
  -3  -3   2        7.04        3.67      6.22 o 
  -2  -3   2      405.85      357.80     10.03 o 
  -1  -3   2     3889.36     3687.18     21.69 o 
   0  -3   2       34.58       30.61      4.07 o 
   1  -3   2      769.76      693.23     12.09 o 
   2  -3   2       38.68       44.28     10.25 o 
   3  -3   2       13.94       28.83     12.33 o 
   4  -3   2      259.43      211.16     19.32 o 
   5  -3   2       31.43       30.24      8.41 o 
  -6  -2   2      150.56      142.32     11.15 o 
  -5  -2   2        0.31        4.30      8.53 o 
  -4  -2   2       69.96       90.72     13.89 o 
  -3  -2   2       22.84       19.61     10.33 o 
  -2  -2   2       31.60       26.80      7.07 o 
  -1  -2   2    21017.01    21007.78    196.41 o 
   0  -2   2     1047.49      934.22      6.85 o 
   1  -2   2     1081.25      942.74     10.16 o 
   2  -2   2      100.70       95.25     11.14 o 
   3  -2   2      122.12      133.29     13.52 o 
   4  -2   2      709.95      702.63     11.29 o 
   5  -2   2       29.31       23.91      8.49 o 
   6  -2   2       30.71       73.11     37.45 o 
  -6  -1   2        0.01       -7.28     17.68 o 
  -5  -1   2        1.82       -3.71     17.24 o 
  -4  -1   2        9.37        1.73      7.17 o 
  -3  -1   2      661.32      659.33     16.64 o 
  -2  -1   2      633.23      591.27     20.06 o 
  -1  -1   2     5541.94     5490.19     40.87 o 
   1  -1   2      595.25      506.72     26.41 o 
   2  -1   2        1.28        1.34      8.92 o 
   3  -1   2      784.92      836.90     20.51 o 
   4  -1   2        1.82       -3.04      8.77 o 
   5  -1   2       12.77       15.61      5.72 o 
   6  -1   2        2.50        1.04      6.39 o 
  -6   0   2        0.32       -5.50     11.74 o 
  -5   0   2        1.14        2.79     11.07 o 
  -3   0   2       33.64       45.17     17.98 o 
  -2   0   2      195.48      204.62     11.14 o 
  -1   0   2       83.57       86.11     10.25 o 
   1   0   2       81.60       78.99      2.95 o 
   2   0   2      118.44      136.97      5.90 o 
   3   0   2       90.75       88.05      8.62 o 
   4   0   2       63.71       64.36      9.95 o 
   5   0   2       14.01       23.87      8.83 o 
   6   0   2       54.01       21.88     13.42 o 
  -6   1   2        7.98       -0.15     17.68 o 
  -5   1   2        0.26       -4.70     15.45 o 
  -3   1   2      134.03      125.56     11.74 o 
  -2   1   2       19.74       14.27      9.36 o 
  -1   1   2     8739.31     8456.36     64.73 o 
   1   1   2      472.32      429.05      4.85 o 
   2   1   2      182.39      167.47     12.04 o 
   3   1   2       81.79       84.75      5.29 o 
   4   1   2      638.99      609.55     17.16 o 
   5   1   2       54.13       52.65      9.46 o 
   6   1   2        4.87        3.82     11.08 o 
  -6   2   2       30.11       18.28     11.44 o 
  -3   2   2       68.46       76.82     12.78 o 
  -2   2   2       10.38       -8.47      9.66 o 
  -1   2   2    15558.58    15761.97    121.83 o 
   1   2   2       62.05       59.45      3.65 o 
   2   2   2        0.14        0.44      3.21 o 
   3   2   2        6.62        9.97      5.50 o 
   4   2   2      551.51      477.01     12.61 o 
   5   2   2        1.52       -2.18      6.11 o 
   6   2   2        1.67       -1.46      6.59 o 
  -6   3   2        2.30      -10.40     18.28 o 
  -3   3   2       64.22       74.30     13.23 o 
  -2   3   2      283.63      274.16     13.37 o 
  -1   3   2     5006.36     4688.32     39.45 o 
   0   3   2      239.63      229.45      6.52 o 
   1   3   2      475.31      435.71      5.91 o 
   2   3   2       10.88        4.17      3.51 o 
   3   3   2       36.94       46.84     16.94 o 
   4   3   2      339.55      334.27     23.40 o 
   5   3   2        1.64       10.01      8.88 o 
   6   3   2       27.16       16.58      9.45 o 
  -6   4   2       12.71        0.00     10.10 o 
  -3   4   2        2.18       -8.17     12.93 o 
  -2   4   2        0.91        4.31     10.25 o 
  -1   4   2      755.49      768.69     25.11 o 
   0   4   2      150.05      155.11      5.98 o 
   1   4   2      847.91      761.94      7.26 o 
   2   4   2      226.70      224.91      5.76 o 
   3   4   2       84.25       87.32      5.80 o 
   4   4   2        1.00        3.47      6.97 o 
   5   4   2       78.08       77.97      7.12 o 
   6   4   2        4.83        2.38     12.24 o 
  -3   5   2        5.08        8.02     13.82 o 
  -2   5   2      619.78      654.13     18.57 o 
  -1   5   2      162.07      136.12     17.83 o 
   0   5   2      313.45      296.72      6.49 o 
   1   5   2      583.98      568.44     11.20 o 
   2   5   2       60.25       36.05     12.18 o 
   3   5   2       57.08       57.22      7.49 o 
   4   5   2       39.29       60.41      6.34 o 
   5   5   2      195.20      207.33     18.05 o 
   6   5   2        1.18       -2.18      7.93 o 
  -3   6   2      153.45      144.44     17.39 o 
  -2   6   2       24.46       23.92     11.44 o 
  -1   6   2     1776.54     1909.48     35.07 o 
   0   6   2        0.89        3.71      3.67 o 
   1   6   2      222.50      222.29      3.68 o 
   2   6   2      291.32      284.36      5.28 o 
   3   6   2      440.73      441.04      7.88 o 
   4   6   2      367.27      379.88     12.24 o 
   5   6   2      127.05      107.65      8.03 o 
   6   6   2       27.00       24.64     10.23 o 
  -2   7   2        0.97       -1.63     11.00 o 
  -1   7   2      433.35      470.61     21.40 o 
   0   7   2      607.01      600.74     10.65 o 
   1   7   2        0.22       -0.19      2.76 o 
   2   7   2      507.79      532.27     19.75 o 
   3   7   2      204.14      216.16      5.83 o 
   4   7   2       94.90      101.35     16.50 o 
   5   7   2       26.15       32.69      6.85 o 
   6   7   2        6.23        7.53      9.02 o 
  -1   8   2       17.65       12.38      6.57 o 
   0   8   2       86.69       82.92     10.77 o 
   1   8   2       21.83       21.59      4.13 o 
   2   8   2       80.72       80.37      9.94 o 
   3   8   2        0.30       -0.75      3.06 o 
   4   8   2        8.23       11.66      4.21 o 
   5   8   2       84.56       94.08      6.54 o 
   6   8   2       37.30       26.85      7.23 o 
  -3   9   2       50.16       43.84     16.49 o 
  -2   9   2        0.00       -8.47      9.51 o 
  -1   9   2        1.83        6.87      6.78 o 
   0   9   2       39.86       49.51      6.91 o 
   1   9   2        9.61        3.78      3.82 o 
   2   9   2      158.42      161.55     11.81 o 
   3   9   2      165.77      201.22     24.22 o 
   4   9   2        1.28       -2.55      3.74 o 
   5   9   2        5.31        2.67      7.00 o 
   6   9   2       15.07       10.31      6.71 o 
  -4  10   2        0.00        4.90      9.66 o 
  -3  10   2       26.39       12.63      9.81 o 
  -2  10   2        9.76       13.43      8.49 o 
  -1  10   2      316.53      346.61     31.35 o 
   0  10   2       20.41       31.83     13.15 o 
   1  10   2        8.22        2.83      4.48 o 
   2  10   2       11.20       21.14     11.16 o 
   3  10   2       42.76       36.06     12.56 o 
   4  10   2        0.44       -0.14      2.99 o 
   5  10   2        3.75        9.22      6.56 o 
   6  10   2        0.81      -24.07     27.34 o 
  -4  11   2        0.03        2.38     17.09 o 
  -3  11   2        0.01        6.09     17.24 o 
  -2  11   2        2.11       -2.10      7.07 o 
  -1  11   2      225.46      218.41     11.59 o 
   0  11   2        6.35        0.37      6.71 o 
   1  11   2        0.03        4.78      4.09 o 
   2  11   2       24.35       20.55     17.38 o 
   3  11   2       13.83       25.19     13.89 o 
   4  11   2       77.57       76.89     13.67 o 
   5  11   2        3.76        1.82      4.00 o 
  -4  12   2        5.88       -5.65     10.85 o 
  -3  12   2       19.12       23.40     12.97 o 
  -2  12   2       21.01       16.35     11.59 o 
  -1  12   2       51.58       58.51     11.57 o 
   0  12   2        3.18       -5.42      7.72 o 
   1  12   2        7.92        2.43      4.57 o 
   2  12   2       14.29       24.14     13.42 o 
   3  12   2       48.23       56.03     12.07 o 
   4  12   2       12.99       17.36     14.60 o 
   5  12   2       11.05       46.81     17.53 o 
  -3  13   2       41.39       32.54     12.48 o 
  -2  13   2       12.70       10.93     11.35 o 
  -1  13   2       89.86       73.94     12.38 o 
   0  13   2        9.93        9.99      6.65 o 
   1  13   2        7.82        4.84      5.04 o 
   2  13   2       40.72       34.50     12.08 o 
   3  13   2        2.22        7.03     14.04 o 
   4  13   2       13.35       18.16     12.71 o 
   5  13   2       17.79       31.21     31.95 o 
  -3  14   2       18.63       34.65     14.27 o 
  -2  14   2       49.72       39.70     10.17 o 
  -1  14   2       35.08       39.38      8.88 o 
   0  14   2       16.62       15.96      7.15 o 
   1  14   2       19.63       18.25      9.38 o 
   2  14   2      197.21      147.51    102.46 o 
   3  14   2       46.06       49.04     16.09 o 
   4  14   2       18.58       18.46     15.53 o 
   5  14   2        9.46       60.03     20.36 o 
  -3  15   2       12.48       43.80     22.72 o 
  -2  15   2       28.08       20.34     12.29 o 
  -1  15   2        1.55        9.29      7.58 o 
   0  15   2        8.81       18.08      6.05 o 
   1  15   2       35.63       30.82      6.05 o 
   2  15   2      172.15      144.73     21.99 o 
   3  15   2       37.78       -5.73     15.62 o 
   4  15   2        0.20       -1.85     47.40 o 
  -2  16   2       15.53       11.59     10.55 o 
  -1  16   2        1.04       -3.37     12.97 o 
   0  16   2        1.95       -2.05      8.92 o 
   1  16   2        0.87        2.71      4.75 o 
   2  16   2       28.86       42.94     20.51 o 
   3  16   2        0.20       31.51     18.23 o 
   4  16   2        5.64       13.92     29.79 o 
  -1  17   2       14.32       24.16      9.91 o 
   0  17   2        0.00        1.91      7.42 o 
   1  17   2        3.77       -0.59      4.57 o 
   2  17   2        5.76       -1.34     33.58 o 
   3  17   2        0.90       -7.58     37.60 o 
   0  18   2        0.03        4.06      7.21 o 
   1  18   2        0.96       -6.24     19.91 o 
   2  18   2        1.24       -4.31     21.55 o 
  -2 -17   3        2.14      -12.01     31.43 o 
  -1 -17   3        0.07       36.85     20.80 o 
   0 -17   3        2.86        5.59     10.40 o 
  -3 -16   3       31.26       72.22     28.38 o 
  -2 -16   3        6.33       19.18     20.88 o 
  -1 -16   3        0.74        0.86      3.58 o 
   0 -16   3        0.34       -1.16      7.51 o 
   1 -16   3        3.26       23.27      9.20 o 
  -4 -15   3        0.35      -27.34     21.25 o 
  -3 -15   3      152.00      174.82     20.78 o 
  -2 -15   3       34.17       15.41     13.72 o 
  -1 -15   3        6.67        1.73      4.76 o 
   0 -15   3        0.88        0.29      6.58 o 
   1 -15   3        5.62        1.13     11.94 o 
   2 -15   3        4.05       -5.15     11.42 o 
  -4 -14   3       23.94       30.31     35.37 o 
  -3 -14   3       51.73       48.70     20.21 o 
  -2 -14   3        9.23       15.93     18.13 o 
  -1 -14   3       10.82        7.41      4.85 o 
   0 -14   3        1.99        9.89      8.30 o 
   1 -14   3        4.27        3.63      8.98 o 
   2 -14   3        1.78       -4.92      8.86 o 
  -5 -13   3        1.44       23.78     21.25 o 
  -4 -13   3        0.12       -3.12     18.28 o 
  -3 -13   3        0.02        0.73     34.03 o 
  -2 -13   3        1.83       -1.20     23.70 o 
  -1 -13   3        3.43        4.79      4.94 o 
   0 -13   3       15.65       14.42      7.97 o 
   1 -13   3       49.58       66.70     10.26 o 
   2 -13   3       40.99       34.85     11.01 o 
   3 -13   3        5.97       25.76     19.01 o 
  -5 -12   3        0.51      -12.48     34.18 o 
  -4 -12   3       27.88      -27.19     31.95 o 
  -3 -12   3        4.22       -4.63     11.46 o 
  -2 -12   3        0.04        3.66     18.34 o 
  -1 -12   3        0.01       -2.32      3.77 o 
   0 -12   3       34.91       29.56      7.38 o 
   1 -12   3       76.43      100.84      9.09 o 
   2 -12   3       80.63       74.92      9.87 o 
   3 -12   3        4.97       11.65      8.43 o 
  -5 -11   3        3.76       -3.57     18.57 o 
  -4 -11   3        0.96       -1.78     16.64 o 
  -3 -11   3        2.60        7.29     11.49 o 
  -2 -11   3      219.93      181.81     13.23 o 
  -1 -11   3       36.65       35.57      4.18 o 
   0 -11   3        4.28        8.58      5.42 o 
   1 -11   3        1.24        4.98      6.74 o 
   2 -11   3      106.58      123.63      8.03 o 
   3 -11   3       33.44       25.08     10.19 o 
   4 -11   3       15.86       11.10      6.39 o 
  -5 -10   3        0.00       -1.85      4.31 o 
  -4 -10   3        1.84       -5.50     26.90 o 
  -3 -10   3       77.32       67.09     12.22 o 
  -2 -10   3        0.89       -4.34     12.13 o 
  -1 -10   3      143.61      140.05      7.27 o 
   0 -10   3       71.07       86.99     12.31 o 
   1 -10   3       23.62       12.78     10.10 o 
   2 -10   3       97.40       96.29     11.31 o 
   3 -10   3       57.67       42.96     10.06 o 
   4 -10   3       29.82       31.97      8.79 o 
  -5  -9   3        0.77        5.38      6.58 o 
  -4  -9   3        0.43        0.86      3.27 o 
  -3  -9   3       52.66       77.87     16.20 o 
  -2  -9   3       37.87       41.50     12.63 o 
  -1  -9   3       99.01      102.57      6.94 o 
   0  -9   3        5.41        0.21      5.27 o 
   1  -9   3       17.76       12.35      8.04 o 
   2  -9   3       57.80       67.45     38.93 o 
   3  -9   3      170.12      191.50     10.72 o 
   4  -9   3        3.57        1.50      7.97 o 
  -6  -8   3       36.88       21.33      7.48 o 
  -5  -8   3       61.44       68.86     12.04 o 
  -4  -8   3      123.51      120.92     12.11 o 
  -3  -8   3       45.47       38.37      7.00 o 
  -2  -8   3        5.35       29.13      8.71 o 
  -1  -8   3       84.28      102.67      5.55 o 
   0  -8   3      134.76      117.05      9.29 o 
   1  -8   3       40.78       38.96      6.43 o 
   2  -8   3       51.98       50.38      9.29 o 
   3  -8   3      267.52      247.47      8.47 o 
   4  -8   3        2.70        8.97     15.85 o 
   5  -8   3       18.16       21.03     16.07 o 
  -6  -7   3        5.14        1.43      9.96 o 
  -5  -7   3       21.19       22.42      5.91 o 
  -4  -7   3       26.10       24.00      5.73 o 
  -3  -7   3      285.40      302.14     28.53 o 
  -2  -7   3       36.39       23.88      2.13 o 
  -1  -7   3      581.29      571.94     19.47 o 
   0  -7   3        3.74        0.46      4.49 o 
   1  -7   3       92.45       97.96      7.88 o 
   2  -7   3        0.94       -2.01      7.53 o 
   3  -7   3       58.36       62.23      9.88 o 
   4  -7   3       47.55       50.14      6.72 o 
   5  -7   3        3.84      -19.52     19.12 o 
  -6  -6   3        3.84        9.99      9.10 o 
  -5  -6   3        2.29        5.22      7.18 o 
  -4  -6   3      198.12      215.61      7.59 o 
  -3  -6   3       40.77       43.41     13.60 o 
  -2  -6   3      151.69      150.61      6.35 o 
  -1  -6   3     3714.31     3714.93     21.61 o 
   0  -6   3        0.27       -5.30      3.86 o 
   1  -6   3       42.35       41.82      7.95 o 
   2  -6   3      117.89      107.30      5.60 o 
   3  -6   3       46.23       78.09     12.93 o 
   4  -6   3      127.39      128.80      5.57 o 
   5  -6   3        0.43      -17.52     24.73 o 
  -6  -5   3        0.00       -4.12     11.26 o 
  -5  -5   3        1.65        2.27      9.29 o 
  -4  -5   3       14.37        7.94      6.77 o 
  -3  -5   3        4.87        6.09      7.56 o 
  -2  -5   3       43.87       45.38      4.89 o 
  -1  -5   3      964.43      939.29      8.06 o 
   0  -5   3      146.31      148.73      5.25 o 
   1  -5   3       74.85       73.12      6.97 o 
   2  -5   3      212.13      229.41      7.81 o 
   3  -5   3       42.79       44.62     13.82 o 
   4  -5   3        0.65       -1.98      5.44 o 
   5  -5   3        0.60        5.68      9.20 o 
  -6  -4   3        2.44      -10.43      8.34 o 
  -5  -4   3        0.01       -2.03      8.83 o 
  -4  -4   3        0.64        5.26     12.50 o 
  -3  -4   3       18.30       33.06      8.15 o 
  -2  -4   3      964.92     1023.87     10.61 o 
  -1  -4   3      428.81      369.00      6.07 o 
   0  -4   3      438.10      409.08      9.03 o 
   1  -4   3      200.41      192.16      8.47 o 
   2  -4   3       91.20      132.78     11.59 o 
   3  -4   3       65.99       77.60     16.64 o 
   4  -4   3       37.37       48.29     17.68 o 
   5  -4   3        3.60        6.52      6.20 o 
   6  -4   3        0.30       -9.83     31.35 o 
  -6  -3   3        5.09      -11.33     18.26 o 
  -5  -3   3        0.03        5.95      8.74 o 
  -4  -3   3       22.78       23.08     15.75 o 
  -3  -3   3       36.81       38.16      8.25 o 
  -2  -3   3      328.97      334.14     11.82 o 
  -1  -3   3        3.86        1.56      3.31 o 
   0  -3   3       97.35      107.60      9.22 o 
   1  -3   3     1053.75      968.05     10.03 o 
   2  -3   3      765.89      759.57      9.58 o 
   3  -3   3      128.36      124.52     24.37 o 
   4  -3   3      217.39      235.41      7.94 o 
   5  -3   3       64.55       63.01      6.35 o 
   6  -3   3        0.27       15.04     15.97 o 
  -6  -2   3        1.90       -8.84      8.78 o 
  -5  -2   3        1.20       15.31     20.51 o 
  -4  -2   3       15.30       19.68     10.07 o 
  -3  -2   3      117.93      129.61     10.40 o 
  -2  -2   3       52.49       31.61      8.59 o 
  -1  -2   3    10170.96     9693.80     61.48 o 
   0  -2   3     7560.43     7241.14     44.51 o 
   1  -2   3      462.87      432.41      7.78 o 
   2  -2   3       58.14       80.99     11.14 o 
   3  -2   3       46.75      100.15     14.27 o 
   4  -2   3      293.95      302.68      8.57 o 
   5  -2   3       64.74       67.65      4.73 o 
   6  -2   3       25.38       43.24     15.39 o 
  -6  -1   3       19.80       23.03     13.35 o 
  -5  -1   3        4.41       -1.00      8.57 o 
  -4  -1   3        5.14       16.39     12.85 o 
  -3  -1   3       18.54       11.00      9.21 o 
  -2  -1   3      763.59      662.19     10.24 o 
  -1  -1   3      202.89      216.63      9.02 o 
   0  -1   3     1639.06     1484.51     13.03 o 
   1  -1   3        1.64        9.79      6.51 o 
   2  -1   3       78.35       98.59      5.38 o 
   3  -1   3      786.50      829.02     17.83 o 
   4  -1   3       84.31      107.22      5.65 o 
   5  -1   3       91.13       94.05      8.06 o 
   6  -1   3        8.65       23.80     14.23 o 
  -6   0   3        0.77       18.43     21.25 o 
  -5   0   3        2.89       19.41     13.45 o 
  -3   0   3      108.54      142.21     19.47 o 
  -2   0   3     6403.44     5830.39     52.80 o 
  -1   0   3      341.48      319.33     14.59 o 
   0   0   3      664.84      635.62      8.77 o 
   1   0   3      898.53      792.16     11.40 o 
   2   0   3      889.18      910.76      9.88 o 
   3   0   3       19.74       58.03     14.49 o 
   4   0   3        0.71        3.96      4.33 o 
   5   0   3        1.67       -0.42      6.30 o 
   6   0   3       65.71       77.73      9.14 o 
  -6   1   3        0.22       -5.50     11.74 o 
  -3   1   3        4.17       -5.94     10.40 o 
  -2   1   3     2303.04     2181.68     22.12 o 
  -1   1   3     1069.53      979.64     32.99 o 
   1   1   3      355.31      338.93      5.75 o 
   2   1   3      244.69      264.03      9.63 o 
   3   1   3       93.28       92.45     18.50 o 
   4   1   3       40.01       30.07      8.02 o 
   5   1   3       19.05        9.88      9.65 o 
   6   1   3        0.52       21.33      8.77 o 
  -6   2   3        2.43        3.86     19.61 o 
  -4   2   3        0.73       -5.65     14.86 o 
  -3   2   3       13.82       16.94     11.59 o 
  -2   2   3      101.49       94.10      9.36 o 
  -1   2   3    17178.02    16861.41    131.34 o 
   0   2   3      281.89      260.55      6.99 o 
   1   2   3      512.95      499.46      6.84 o 
   2   2   3      235.34      242.75      5.23 o 
   3   2   3       55.79       63.92      9.36 o 
   4   2   3     1167.52     1136.80     18.96 o 
   5   2   3       13.58       12.58      5.98 o 
   6   2   3       11.17        7.27      6.92 o 
  -6   3   3        2.29       -6.54     11.74 o 
  -4   3   3        3.30       -6.39     15.45 o 
  -3   3   3        2.58        6.54     12.04 o 
  -2   3   3      602.29      496.76     15.90 o 
  -1   3   3     1454.40     1414.16     19.75 o 
   0   3   3     1820.44     1681.05     16.18 o 
   1   3   3      185.54      160.93      6.32 o 
   2   3   3      265.33      276.83      4.87 o 
   3   3   3      149.17      145.60      9.70 o 
   4   3   3      216.83      210.29      7.97 o 
   5   3   3       14.28       17.56      7.72 o 
   6   3   3        2.28        7.76      7.41 o 
  -4   4   3       11.58       -8.02     16.20 o 
  -3   4   3       23.33       47.40     13.67 o 
  -2   4   3     1134.66     1262.63     24.52 o 
  -1   4   3       72.67       79.54      7.56 o 
   0   4   3     6335.88     6003.31     68.58 o 
   1   4   3      383.94      363.73     10.72 o 
   2   4   3      833.03      813.06      9.76 o 
   3   4   3      231.68      273.65      8.98 o 
   4   4   3       52.25       26.00     14.12 o 
   5   4   3       13.22        1.87      6.36 o 
   6   4   3        2.05       15.57     12.94 o 
  -4   5   3        7.64       33.88     17.83 o 
  -2   5   3      226.40      245.19     14.12 o 
  -1   5   3        1.64       -3.54      7.70 o 
   0   5   3       11.29        8.64      8.93 o 
   1   5   3      836.06      846.67      8.37 o 
   2   5   3       52.58       59.51      3.27 o 
   3   5   3      267.15      305.56      6.70 o 
   4   5   3        0.12        2.82      5.99 o 
   5   5   3        6.01        0.53      6.40 o 
   6   5   3        7.99       -2.63     15.85 o 
  -4   6   3       10.25        1.93     17.24 o 
  -2   6   3      138.05      134.48     13.52 o 
  -1   6   3     2223.99     2305.35     22.84 o 
   0   6   3      249.86      247.92      8.32 o 
   1   6   3       75.72       80.47      5.69 o 
   2   6   3      457.27      484.54      6.86 o 
   3   6   3      401.22      462.58      8.14 o 
   4   6   3      558.53      524.51     11.99 o 
   5   6   3        0.53       -1.52      7.66 o 
   6   6   3       18.29       13.01      7.62 o 
  -3   7   3       19.60        7.58     15.60 o 
  -2   7   3      159.51       86.19     13.82 o 
  -1   7   3     1377.62     1456.85     24.96 o 
   0   7   3      159.59      175.81     11.81 o 
   1   7   3        0.93        1.69      2.50 o 
   2   7   3     1528.18     1569.27     25.07 o 
   3   7   3       50.03       56.39     13.64 o 
   4   7   3      612.44      593.79     25.65 o 
   5   7   3       11.67       13.22      8.21 o 
   6   7   3        0.81       -4.59     11.56 o 
  -3   8   3        8.66       74.30     17.83 o 
  -2   8   3      206.71      298.53     17.09 o 
  -1   8   3      558.58      568.53     16.49 o 
   0   8   3       39.70       21.80      8.02 o 
   1   8   3       26.40       35.39      3.98 o 
   2   8   3       43.02       53.52      4.29 o 
   3   8   3        4.01       11.27      4.72 o 
   4   8   3      208.89      207.61     13.25 o 
   5   8   3      116.63      116.89      8.92 o 
   6   8   3       45.40       33.12      9.52 o 
  -1   9   3        1.46        1.92      6.83 o 
   0   9   3      109.52       95.96     40.05 o 
   1   9   3       95.62      101.60      8.84 o 
   2   9   3       13.71       28.27     17.83 o 
   3   9   3       64.45       72.04      3.39 o 
   4   9   3        6.09        0.22      4.80 o 
   5   9   3       33.19       51.67      9.97 o 
   6   9   3        4.19       -0.65      8.38 o 
  -2  10   3       42.63        3.71     10.55 o 
  -1  10   3       90.60       96.65     35.22 o 
   0  10   3        2.28       -3.10      8.99 o 
   1  10   3       46.56       55.45     17.24 o 
   2  10   3       12.26        7.43      8.98 o 
   3  10   3       61.29      101.25     10.66 o 
   4  10   3      179.25      177.76      5.32 o 
   5  10   3       20.40       12.31      5.14 o 
   6  10   3        0.02       -4.19      8.97 o 
  -4  11   3        2.27       -3.42     10.85 o 
  -3  11   3        2.37       -4.81      8.63 o 
  -2  11   3      165.75      153.86     20.88 o 
  -1  11   3       22.33       25.60     10.82 o 
   0  11   3        7.82        5.76     11.85 o 
   1  11   3       37.37       55.62      8.99 o 
   2  11   3        9.72       16.30     10.03 o 
   3  11   3       17.54       25.63     20.73 o 
   4  11   3       74.85       82.34     20.80 o 
   5  11   3        3.58        4.61      3.06 o 
   6  11   3        0.32       54.83     29.42 o 
  -4  12   3       10.58        2.53     18.72 o 
  -3  12   3        3.33        4.16     19.02 o 
  -2  12   3       13.43       10.71      7.45 o 
  -1  12   3        9.62        8.53      8.92 o 
   0  12   3       39.88       31.20      8.58 o 
   1  12   3       45.24       42.00     11.14 o 
   2  12   3        2.12       17.98     11.29 o 
   3  12   3      331.09      350.63     42.50 o 
   4  12   3        4.17       17.54     13.62 o 
   5  12   3        1.70       24.52     16.79 o 
  -4  13   3        0.06        6.54     12.18 o 
  -3  13   3        3.06        1.78     11.89 o 
  -2  13   3       13.30       20.36     21.40 o 
  -1  13   3       36.17       49.02     10.43 o 
   0  13   3       21.40       16.13     10.21 o 
   1  13   3        4.65        1.60      5.11 o 
   2  13   3       22.93       25.41     17.24 o 
   3  13   3      118.72      152.95     29.65 o 
   4  13   3        2.83       -1.92     14.26 o 
   5  13   3        9.18       33.79     13.48 o 
  -3  14   3        1.91        6.69     12.48 o 
  -2  14   3        3.15       -3.82     11.70 o 
  -1  14   3        5.69        9.30     10.17 o 
   0  14   3       30.69       42.55     10.63 o 
   1  14   3       45.48       34.26     11.86 o 
   2  14   3      226.06      249.79     35.07 o 
   3  14   3        4.85       22.88     12.65 o 
   4  14   3      152.66      134.46     25.21 o 
   5  14   3        0.25      -14.92     24.30 o 
  -3  15   3        7.60       38.70     29.94 o 
  -2  15   3       53.93       50.69      9.58 o 
  -1  15   3        0.35        2.31      8.15 o 
   0  15   3        2.74      -10.06     10.07 o 
   1  15   3       61.55       54.56      4.60 o 
   2  15   3      161.12      143.55     35.51 o 
   3  15   3       39.18       20.88     13.81 o 
   4  15   3        6.39       11.81     17.19 o 
  -2  16   3        7.34        4.05     12.09 o 
  -1  16   3        0.02        1.46      8.37 o 
   0  16   3        0.01        8.35     15.87 o 
   1  16   3       24.40       23.62     11.98 o 
   2  16   3       15.38        6.69     19.17 o 
   3  16   3       19.18       49.63     22.44 o 
   4  16   3       11.81       58.88     20.73 o 
  -1  17   3        0.36       30.99     16.56 o 
   0  17   3        0.00       20.14     10.18 o 
   1  17   3        5.48        1.61      8.03 o 
   2  17   3        2.90        9.81     20.51 o 
   3  17   3        0.11       39.08     22.74 o 
   0  18   3       10.53       11.56     10.85 o 
  -1 -17   4        5.17       28.38     20.95 o 
  -3 -16   4       10.69      -16.57     28.23 o 
  -2 -16   4        0.14      -51.82     34.55 o 
  -1 -16   4        0.03        9.43     16.64 o 
   0 -16   4        8.86        8.43      9.60 o 
   1 -16   4        3.77       16.99     14.20 o 
  -3 -15   4       23.28       37.42     20.13 o 
  -2 -15   4       10.15       -7.55     13.22 o 
  -1 -15   4        2.64        3.06      7.51 o 
   0 -15   4        0.01        2.48      6.61 o 
   1 -15   4        0.57        3.78      8.07 o 
   2 -15   4        1.70       -2.60      7.98 o 
  -4 -14   4       37.86       67.17     23.18 o 
  -3 -14   4       14.78       17.06     23.78 o 
  -2 -14   4       46.33       32.41     16.33 o 
  -1 -14   4       16.50       10.47      5.49 o 
   0 -14   4       10.51        8.59      9.52 o 
   1 -14   4       10.65       19.13      8.30 o 
   2 -14   4       10.33       -2.76      7.82 o 
  -4 -13   4        1.30       16.35     20.21 o 
  -3 -13   4       49.80       62.74     14.60 o 
  -2 -13   4      127.60      121.70     22.29 o 
  -1 -13   4       35.73       25.24      8.21 o 
   0 -13   4        0.20       -0.54      8.61 o 
   1 -13   4       87.95       80.78     10.63 o 
   2 -13   4       25.77       27.95     13.05 o 
   3 -13   4       11.37       18.18     19.28 o 
  -5 -12   4        0.16       -9.36     20.80 o 
  -4 -12   4        4.16        0.74     17.53 o 
  -3 -12   4        0.16       -0.30     25.86 o 
  -2 -12   4       41.46       21.74     11.65 o 
  -1 -12   4        2.30        3.93      3.79 o 
   0 -12   4       13.08       13.27      6.09 o 
   1 -12   4      194.92      188.11     13.73 o 
   2 -12   4       74.98       57.49      8.06 o 
   3 -12   4        0.10      -12.40     16.23 o 
  -5 -11   4        0.24        3.57     32.25 o 
  -4 -11   4       46.54       66.42     32.25 o 
  -3 -11   4        4.87        2.82     15.60 o 
  -2 -11   4       17.25       18.69     11.12 o 
  -1 -11   4        5.72        0.58      8.86 o 
   0 -11   4       25.22       29.65      6.48 o 
   1 -11   4       62.57       52.99     13.61 o 
   2 -11   4      133.58      121.77      9.37 o 
   3 -11   4       51.62       38.36      7.78 o 
   4 -11   4        1.08      -32.10     21.40 o 
  -5 -10   4        2.81      -22.29     18.72 o 
  -4 -10   4        2.60        3.57     15.90 o 
  -3 -10   4        2.01       -7.28     26.30 o 
  -2 -10   4       39.71       49.00     13.40 o 
  -1 -10   4       15.30       13.88      5.58 o 
   0 -10   4      126.01      140.68      7.96 o 
   1 -10   4       10.99       15.40      8.63 o 
   2 -10   4       62.38       69.34     13.41 o 
   3 -10   4      142.42      145.16     10.82 o 
   4 -10   4        1.23      -17.56     20.83 o 
  -5  -9   4       12.63        2.30      6.91 o 
  -4  -9   4       27.35       19.48      4.05 o 
  -3  -9   4       82.97      112.93     16.79 o 
  -2  -9   4      415.17      430.27     21.06 o 
  -1  -9   4        0.08       -2.80      5.72 o 
   0  -9   4       65.44       64.22      7.74 o 
   1  -9   4        6.40        3.06     11.81 o 
   2  -9   4      227.50      206.35     28.31 o 
   3  -9   4        2.62       11.38     11.07 o 
   4  -9   4        2.36      -10.14      6.87 o 
  -6  -8   4       15.60       14.27      8.93 o 
  -5  -8   4       99.47       86.03     13.87 o 
  -4  -8   4      134.00      139.20      4.62 o 
  -3  -8   4        3.19        0.47      5.15 o 
  -2  -8   4      481.66      571.18     13.99 o 
  -1  -8   4       68.02       57.56      4.55 o 
   0  -8   4        4.40        7.11      5.44 o 
   1  -8   4        1.04        6.78      6.09 o 
   2  -8   4      189.11      197.08     12.41 o 
   3  -8   4      408.04      371.53     11.81 o 
   4  -8   4       21.90        6.92     10.94 o 
   5  -8   4       12.79       55.58     70.88 o 
  -6  -7   4        5.99        6.53      8.76 o 
  -5  -7   4       70.64       88.57     12.08 o 
  -4  -7   4       50.23       50.48      5.87 o 
  -3  -7   4       91.89      104.41      7.28 o 
  -2  -7   4      785.16      768.67      7.02 o 
  -1  -7   4      206.58      222.80      6.05 o 
   0  -7   4      191.86      187.62      6.39 o 
   1  -7   4        4.43        1.84      4.07 o 
   2  -7   4       97.88       83.73      6.21 o 
   3  -7   4        0.03        3.30      6.57 o 
   4  -7   4       20.26       17.67      5.39 o 
   5  -7   4        1.91        3.73     17.97 o 
  -6  -6   4        4.98       -2.04     11.00 o 
  -5  -6   4        2.85        3.18      7.33 o 
  -4  -6   4      278.36      285.46     12.33 o 
  -3  -6   4       85.17       71.77      9.57 o 
  -2  -6   4       35.85       38.22      3.80 o 
  -1  -6   4     1316.29     1382.26     10.74 o 
   0  -6   4       23.89       14.20      6.13 o 
   1  -6   4        0.66       -5.80      3.99 o 
   2  -6   4      114.75      100.30      7.61 o 
   3  -6   4       13.77       18.74     12.78 o 
   4  -6   4        1.85        3.84      9.44 o 
   5  -6   4        0.04      -13.93     14.71 o 
  -6  -5   4        0.06       31.68     11.34 o 
  -5  -5   4        0.15        3.97      6.80 o 
  -4  -5   4       52.46       54.70     12.63 o 
  -3  -5   4       56.30       74.06     10.92 o 
  -2  -5   4     1118.60     1113.93     10.04 o 
  -1  -5   4      596.21      634.77      6.34 o 
   0  -5   4        3.17        2.92      3.90 o 
   1  -5   4      224.04      225.02      6.67 o 
   2  -5   4      279.10      300.07     25.26 o 
   3  -5   4      296.08      292.43     26.38 o 
   4  -5   4        0.00        3.96      8.32 o 
   5  -5   4        1.26        6.73     22.96 o 
  -6  -4   4        1.43       16.62     12.48 o 
  -5  -4   4        4.50       -1.71      9.81 o 
  -4  -4   4        5.26        3.59      8.00 o 
  -3  -4   4        1.74       -1.23      5.91 o 
  -2  -4   4     1162.85     1215.97     11.24 o 
  -1  -4   4      893.80      806.45      7.34 o 
   0  -4   4      144.97      126.97      4.77 o 
   1  -4   4      262.76      281.03      4.31 o 
   2  -4   4      410.70      470.98      8.03 o 
   3  -4   4      295.83      301.43      6.84 o 
   4  -4   4       28.51       30.02      6.58 o 
   5  -4   4        5.40       16.53     13.81 o 
   6  -4   4        0.49      -18.12     19.97 o 
  -6  -3   4        0.91        0.10      8.32 o 
  -5  -3   4        0.21        2.21      7.46 o 
  -4  -3   4        0.16       -0.24      7.68 o 
  -3  -3   4       27.31       27.55      6.85 o 
  -2  -3   4      402.27      457.74      8.05 o 
  -1  -3   4      237.98      223.87      6.84 o 
   0  -3   4      727.06      689.05      6.75 o 
   1  -3   4      507.53      469.85      5.58 o 
   2  -3   4     1800.71     1800.81     37.14 o 
   3  -3   4      185.59      187.07     11.81 o 
   4  -3   4        9.56       11.48      1.51 o 
   5  -3   4       79.19      112.34     20.36 o 
   6  -3   4        4.05      -10.35     30.17 o 
  -6  -2   4        0.14      -18.97     14.15 o 
  -5  -2   4        0.72        9.21     13.23 o 
  -4  -2   4       15.73       16.02     27.71 o 
  -3  -2   4      124.82      130.62     11.00 o 
  -2  -2   4      166.25      181.29     10.10 o 
  -1  -2   4     6747.76     6454.27     48.91 o 
   0  -2   4     8275.80     7680.76     49.00 o 
   1  -2   4      235.38      236.57      5.68 o 
   2  -2   4       98.03       80.08      7.98 o 
   3  -2   4      796.44      793.86      8.17 o 
   4  -2   4        2.01        4.14      3.39 o 
   5  -2   4      138.22      139.33     17.39 o 
   6  -2   4       15.57       84.28     34.77 o 
  -6  -1   4        1.16       -1.83     10.44 o 
  -5  -1   4        9.83       18.57     12.58 o 
  -4  -1   4       14.66       15.45     12.48 o 
  -3  -1   4      161.07      173.26     12.04 o 
  -2  -1   4     1763.33     1617.40     18.85 o 
  -1  -1   4     8380.39     8487.03     71.44 o 
   0  -1   4     3597.03     3364.71     29.32 o 
   1  -1   4      755.51      710.64     14.14 o 
   2  -1   4       92.70      120.78     11.52 o 
   3  -1   4      967.35      887.92      9.39 o 
   4  -1   4       15.39       17.16      6.09 o 
   5  -1   4       99.42       96.93     30.09 o 
   6  -1   4       14.92       47.07     52.75 o 
  -6   0   4        0.59       -2.57     10.64 o 
  -5   0   4       16.73       28.08     12.18 o 
  -3   0   4       82.47      116.50     12.04 o 
  -2   0   4     5681.54     5347.54     44.81 o 
  -1   0   4     3345.36     3303.73     33.23 o 
   0   0   4       91.45       85.74      6.91 o 
   1   0   4     2163.52     1881.05     21.37 o 
   2   0   4     1243.40     1295.39     24.00 o 
   3   0   4     2545.45     2691.61     23.57 o 
   4   0   4       14.33        7.53      5.20 o 
   5   0   4        0.07       -4.11      6.58 o 
   6   0   4       36.51       -4.83     22.53 o 
  -6   1   4        0.41      -20.30     19.61 o 
  -4   1   4      180.54      182.63     17.39 o 
  -3   1   4      253.78      257.97     14.71 o 
  -2   1   4      286.84      294.22     10.89 o 
  -1   1   4     7290.62     7066.01    128.91 o 
   0   1   4       13.16       12.28      4.77 o 
   1   1   4       18.47       21.26     11.08 o 
   2   1   4      123.91      117.13      3.55 o 
   3   1   4      345.45      362.11     10.33 o 
   4   1   4       68.54       82.32     14.12 o 
   5   1   4       60.09       61.02     13.67 o 
   6   1   4        0.02        9.91      8.98 o 
  -6   2   4        1.57        4.90     12.33 o 
  -4   2   4       22.59       28.68     15.45 o 
  -3   2   4       42.79       49.63     12.63 o 
  -2   2   4      558.05      560.11     11.44 o 
  -1   2   4    16488.16    16093.25    126.40 o 
   0   2   4       98.82      108.29      7.89 o 
   1   2   4     1102.27     1007.75     12.24 o 
   2   2   4      346.97      374.89      6.67 o 
   3   2   4       16.46       13.84      5.86 o 
   4   2   4        0.60       -1.14      5.01 o 
   5   2   4       12.84       16.05     10.55 o 
   6   2   4        2.13        6.59     10.73 o 
  -4   3   4        4.68       -4.61     15.75 o 
  -3   3   4      226.04      272.38     16.20 o 
  -2   3   4      539.25      655.54     18.11 o 
  -1   3   4     4299.58     4318.77     37.82 o 
   0   3   4     3050.44     2833.53     28.53 o 
   1   3   4      116.48      116.54      8.73 o 
   2   3   4      344.73      308.85      5.02 o 
   3   3   4      245.32      263.76      8.99 o 
   4   3   4      213.26      236.62     10.09 o 
   5   3   4       31.84       16.41      9.17 o 
   6   3   4        1.29      -29.76     19.84 o 
  -5   4   4        3.84        0.30     17.68 o 
  -3   4   4       40.98       57.51     14.71 o 
  -2   4   4      876.50     1098.96     15.96 o 
  -1   4   4      593.96      560.22     11.29 o 
   0   4   4     9001.11     8428.82     71.97 o 
   1   4   4        4.35       -3.04      3.84 o 
   2   4   4     1323.15     1340.63     13.84 o 
   3   4   4     2819.64     2776.76     18.22 o 
   4   4   4      106.64      112.97     11.53 o 
   5   4   4       20.95       11.18      7.01 o 
   6   4   4        2.11       17.83     10.02 o 
  -2   5   4      927.70      957.26     22.29 o 
  -1   5   4       35.37       54.96      8.76 o 
   0   5   4      529.48      482.67     11.02 o 
   1   5   4     1067.70     1041.47      9.90 o 
   2   5   4      334.17      324.05      7.83 o 
   3   5   4      375.23      352.60      5.88 o 
   4   5   4       37.97       49.83      7.88 o 
   5   5   4       11.75        6.97      6.96 o 
   6   5   4       26.09       13.42      8.83 o 
  -2   6   4       61.86       82.62     13.37 o 
  -1   6   4     2202.11     2225.22     22.84 o 
   0   6   4      154.76      131.88      7.46 o 
   1   6   4        1.05        3.17      3.11 o 
   2   6   4      552.75      577.32      7.34 o 
   3   6   4      745.90      741.70     10.71 o 
   4   6   4        2.46        8.82      7.18 o 
   5   6   4      128.02      135.75      9.66 o 
   6   6   4        5.79       10.78     15.85 o 
  -2   7   4      116.13      108.33     14.12 o 
  -1   7   4     1472.03     1515.57     18.80 o 
   0   7   4        7.80        5.70      5.98 o 
   1   7   4        9.20       13.86      3.57 o 
   2   7   4     2247.07     2296.63     15.70 o 
   3   7   4       70.34       69.50      6.65 o 
   4   7   4       26.68       24.65      5.93 o 
   5   7   4        1.16        5.01      6.30 o 
   6   7   4       13.57        6.90     14.62 o 
  -2   8   4      264.14      363.17     18.57 o 
  -1   8   4      143.16      171.93     12.33 o 
   0   8   4       34.61       25.04      6.69 o 
   1   8   4       20.43       10.34      4.76 o 
   2   8   4       70.67       84.27      6.48 o 
   3   8   4      343.11      325.97     11.54 o 
   4   8   4       19.88       23.20      6.75 o 
   5   8   4       48.24       36.67      6.70 o 
   6   8   4       31.14       17.08      6.98 o 
  -2   9   4      573.26      586.22     21.84 o 
  -1   9   4       56.59       96.29     12.04 o 
   0   9   4      388.77      353.37      7.76 o 
   1   9   4      130.55      129.61      8.68 o 
   2   9   4      144.18      131.84      6.58 o 
   3   9   4      307.17      328.99      8.86 o 
   4   9   4        1.00        4.84      6.13 o 
   5   9   4       43.26       41.73      8.00 o 
   6   9   4        0.23        1.42      7.77 o 
  -1  10   4      208.85      231.64     10.40 o 
   0  10   4       12.11        4.69      8.89 o 
   1  10   4        7.16       12.44      3.67 o 
   2  10   4      147.31      140.48      7.27 o 
   3  10   4       30.38       36.14     12.02 o 
   4  10   4        4.82        7.05      4.86 o 
   5  10   4        8.98        9.50      5.47 o 
   6  10   4        0.08       -1.40      6.56 o 
  -2  11   4        2.86      -11.59     11.74 o 
  -1  11   4        1.02        1.83     14.13 o 
   0  11   4       86.56       97.46     15.45 o 
   1  11   4       15.23        7.52      8.05 o 
   2  11   4       74.57       81.58     15.75 o 
   3  11   4       15.73       13.84     10.35 o 
   4  11   4       41.53       42.29      3.62 o 
   5  11   4        0.08       -3.36      4.21 o 
   6  11   4        2.02       31.21     16.79 o 
  -4  12   4        4.45       -9.06     11.89 o 
  -3  12   4        8.93        0.00     11.00 o 
  -2  12   4        9.15       11.14     12.33 o 
  -1  12   4        0.31      -11.07     11.29 o 
   0  12   4      162.59      159.55     32.62 o 
   1  12   4       32.66       50.43     14.56 o 
   2  12   4      116.26      131.95     29.57 o 
   3  12   4      504.56      489.72     15.97 o 
   4  12   4       41.75       33.60     14.05 o 
   5  12   4        1.26        5.65     13.23 o 
  -4  13   4        2.72       12.48     21.70 o 
  -3  13   4        9.96      -10.10     21.40 o 
  -2  13   4       62.05       25.55     10.27 o 
  -1  13   4       31.54       30.92     12.18 o 
   0  13   4       44.70       68.09     27.79 o 
   1  13   4        5.18        3.38      4.58 o 
   2  13   4       26.36       26.75     16.79 o 
   3  13   4      116.97      113.81     13.24 o 
   4  13   4        1.06        6.58     11.93 o 
   5  13   4       42.21       74.55     16.56 o 
  -3  14   4       10.90        5.35     22.14 o 
  -2  14   4       89.10       49.54     13.34 o 
  -1  14   4       13.69        2.83      7.93 o 
   0  14   4       12.35       17.43     10.08 o 
   1  14   4       20.49       22.50      7.36 o 
   2  14   4       68.51       75.64     19.02 o 
   3  14   4      243.74      186.25    157.07 o 
   4  14   4        5.80       24.75     20.66 o 
   5  14   4        0.02      -15.08     13.65 o 
  -3  15   4        2.15        7.49     11.21 o 
  -2  15   4        0.22        8.88     14.64 o 
  -1  15   4       14.43       14.25     10.92 o 
   0  15   4        0.21      -10.87      9.23 o 
   1  15   4       69.79       59.74      4.90 o 
   2  15   4       84.01      155.73     21.55 o 
   3  15   4       34.11       28.53     33.73 o 
   4  15   4       26.82       31.75     17.61 o 
  -2  16   4        2.15       11.03      9.46 o 
  -1  16   4        3.06       14.03     14.09 o 
   0  16   4        0.00       20.38      9.81 o 
   1  16   4       53.02       54.81      8.10 o 
   2  16   4        2.25        5.35     32.39 o 
   3  16   4       11.95       39.23     35.51 o 
   4  16   4        2.55      -21.10     21.70 o 
  -1  17   4        6.35        6.21     11.66 o 
   0  17   4        0.25       10.24      8.60 o 
   1  17   4        7.00        4.70      6.08 o 
   2  17   4       12.70        5.05     33.14 o 
   3  17   4        2.74       49.04     23.03 o 
   0  18   4       20.16       18.07      8.10 o 
   1  18   4        3.82       17.68     21.10 o 
   2  18   4       10.26        9.36     21.70 o 
   3  18   4        6.25       -4.76     23.18 o 
  -2 -16   5        0.03        9.45     14.21 o 
  -1 -16   5        0.55       37.36     15.45 o 
   0 -16   5        9.35        1.57     27.86 o 
  -3 -15   5       16.49       -1.63     19.17 o 
  -2 -15   5        6.71       -4.86     13.23 o 
  -1 -15   5        6.19       10.42      7.59 o 
   0 -15   5        0.51       11.12     14.60 o 
   1 -15   5        4.55       -8.42      8.07 o 
  -4 -14   5        4.88       32.10     22.14 o 
  -3 -14   5        1.52       49.63     33.88 o 
  -2 -14   5       21.24       11.03     30.76 o 
  -1 -14   5        8.05        3.70      5.62 o 
   0 -14   5       14.85       10.27      8.78 o 
   1 -14   5        9.07       21.44     10.20 o 
   2 -14   5        1.42        2.66     10.73 o 
  -4 -13   5        0.39       44.28     35.66 o 
  -3 -13   5       79.35      106.25     20.80 o 
  -2 -13   5        1.73       -0.82     13.79 o 
  -1 -13   5       31.47       24.15      7.77 o 
   0 -13   5       14.93        4.69      5.71 o 
   1 -13   5       63.03       56.76     19.09 o 
   2 -13   5       24.17       19.74      9.41 o 
   3 -13   5        1.26       35.10     21.57 o 
  -5 -12   5        0.24       63.60     22.74 o 
  -4 -12   5       17.85       19.17     19.61 o 
  -3 -12   5       38.76       45.17     19.32 o 
  -2 -12   5        0.37       -9.41     11.29 o 
  -1 -12   5        6.14        0.71      6.18 o 
   0 -12   5        0.07        4.37      7.45 o 
   1 -12   5      127.67      130.39     11.70 o 
   2 -12   5       69.07       56.09      9.10 o 
   3 -12   5        1.54        5.46     10.26 o 
  -5 -11   5        0.01       13.08     33.88 o 
  -4 -11   5       43.94       44.28     32.25 o 
  -3 -11   5       96.49      105.50     18.57 o 
  -2 -11   5       23.84       40.04     14.24 o 
  -1 -11   5        2.57       -0.67      6.71 o 
   0 -11   5       26.35       31.88      6.21 o 
   1 -11   5      117.44      119.54     14.81 o 
   2 -11   5      112.30      128.58     50.75 o 
   3 -11   5       10.51        7.96     10.56 o 
   4 -11   5        2.87       -3.23     17.19 o 
  -5 -10   5       10.21       48.59     20.21 o 
  -4 -10   5        4.48       21.10     17.98 o 
  -3 -10   5       21.30       22.44     16.64 o 
  -2 -10   5       20.23       31.73      3.00 o 
  -1 -10   5        2.04        5.28      6.02 o 
   0 -10   5      127.43      157.04      9.38 o 
   1 -10   5        3.45        2.98      8.58 o 
   2 -10   5        0.81      -10.58      7.05 o 
   3 -10   5       44.97       46.07      6.99 o 
   4 -10   5        0.29       -8.11     20.43 o 
  -5  -9   5       16.39        0.70      5.06 o 
  -4  -9   5       30.33       34.16      5.33 o 
  -3  -9   5      215.04      205.87     11.74 o 
  -2  -9   5       51.32       57.55      3.19 o 
  -1  -9   5       48.23       48.91      7.32 o 
   0  -9   5       93.41       94.16      7.10 o 
   1  -9   5       15.30        8.10      6.81 o 
   2  -9   5      438.61      447.25     19.32 o 
   3  -9   5      261.10      242.58     27.34 o 
   4  -9   5        0.39       -2.42      5.58 o 
  -6  -8   5        0.54        8.50     10.89 o 
  -5  -8   5       89.37       74.44      9.06 o 
  -4  -8   5       51.99       54.31      5.10 o 
  -3  -8   5       16.78       17.80      5.30 o 
  -2  -8   5        8.89        7.65      3.66 o 
  -1  -8   5      486.07      496.05     11.58 o 
   0  -8   5      142.22      133.61     10.72 o 
   1  -8   5       51.03       57.62      5.36 o 
   2  -8   5      456.49      527.77     13.33 o 
   3  -8   5        0.01        4.46      8.62 o 
   4  -8   5        0.10       -1.04      4.46 o 
   5  -8   5        0.06        8.20     19.07 o 
  -6  -7   5        2.72       -3.48      9.40 o 
  -5  -7   5       93.56      106.08     10.40 o 
  -4  -7   5       62.61       78.31     22.59 o 
  -3  -7   5      146.08      155.76     18.28 o 
  -2  -7   5      191.87      170.34      6.42 o 
  -1  -7   5       41.64       46.41      8.83 o 
   0  -7   5      193.01      196.60      6.65 o 
   1  -7   5       71.28       87.53      5.03 o 
   2  -7   5       51.95       61.96      8.50 o 
   3  -7   5       47.40       29.81     25.78 o 
   4  -7   5       13.59       44.43     31.21 o 
   5  -7   5        1.51        8.14     17.99 o 
  -6  -6   5        1.43        6.69     15.06 o 
  -5  -6   5        5.43        5.10     11.07 o 
  -4  -6   5      136.34      164.40     18.72 o 
  -3  -6   5       20.17       38.24      4.78 o 
  -2  -6   5      714.39      746.31      8.32 o 
  -1  -6   5       25.40       22.43      5.73 o 
   0  -6   5       43.66       52.10      8.33 o 
   1  -6   5       70.02       73.26      7.55 o 
   2  -6   5      105.15      103.26      7.56 o 
   3  -6   5      248.82      252.84     11.07 o 
   4  -6   5        0.22        3.86     16.79 o 
   5  -6   5        3.25       34.47     21.25 o 
  -6  -5   5        0.85        7.43      9.59 o 
  -5  -5   5        1.66       -6.04      7.44 o 
  -4  -5   5       43.47       42.35     10.70 o 
  -3  -5   5       34.75       28.40      5.44 o 
  -2  -5   5      124.22      146.47      6.55 o 
  -1  -5   5      258.19      259.31     11.73 o 
   0  -5   5       35.58       38.05      4.88 o 
   1  -5   5      329.64      305.31      6.22 o 
   2  -5   5       15.64       12.09      5.05 o 
   3  -5   5      363.85      345.53     64.71 o 
   4  -5   5        0.14      -11.44     16.20 o 
   5  -5   5        1.92      -28.68     34.18 o 
  -6  -4   5        0.26        8.36     11.75 o 
  -5  -4   5        1.59       26.60     22.29 o 
  -4  -4   5        0.90       -1.89      8.10 o 
  -3  -4   5       85.88       64.02      8.89 o 
  -2  -4   5      203.53      212.83      7.86 o 
  -1  -4   5      525.20      524.61      7.01 o 
   0  -4   5       59.52       65.70      5.96 o 
   1  -4   5      449.76      484.92      6.27 o 
   2  -4   5     1047.70     1150.40     15.33 o 
   3  -4   5       96.84       92.43     15.31 o 
   4  -4   5      108.75      112.79     18.87 o 
   5  -4   5        5.19       19.32     32.84 o 
  -6  -3   5        0.25       30.02     14.54 o 
  -5  -3   5        0.03       -8.17     23.18 o 
  -4  -3   5        2.23       10.46     14.04 o 
  -3  -3   5      206.75      172.75     16.83 o 
  -2  -3   5      352.89      346.53      7.11 o 
  -1  -3   5      211.74      204.54      8.25 o 
   0  -3   5      581.68      544.72      7.14 o 
   1  -3   5        4.01        3.84      3.30 o 
   2  -3   5     1890.03     1969.34     24.92 o 
   3  -3   5       19.20       28.98     13.82 o 
   4  -3   5        0.48        7.28     16.35 o 
   5  -3   5       38.83       14.12     32.10 o 
   6  -3   5        6.35       13.62     18.52 o 
  -6  -2   5        0.00        1.80      9.74 o 
  -5  -2   5        0.57       -5.45      9.81 o 
  -4  -2   5       91.73      104.48     12.85 o 
  -3  -2   5      726.65      722.59     19.24 o 
  -2  -2   5        0.26        1.76      5.89 o 
  -1  -2   5     2614.62     2421.53     23.63 o 
   0  -2   5     2481.78     2142.77     16.10 o 
   1  -2   5      226.68      238.11     12.83 o 
   2  -2   5     1286.68     1316.49     16.86 o 
   3  -2   5      118.86      126.61     23.78 o 
   4  -2   5       16.83       14.71     15.75 o 
   5  -2   5      192.59      153.50     35.07 o 
   6  -2   5        0.07       25.58     15.23 o 
  -6  -1   5        0.10       -0.25     10.46 o 
  -5  -1   5       29.80       27.14     10.30 o 
  -4  -1   5        3.16        7.13     12.78 o 
  -3  -1   5     1278.36     1232.98     33.95 o 
  -2  -1   5      389.59      394.05     16.64 o 
  -1  -1   5     9079.36     8536.88     68.39 o 
   0  -1   5     1461.18     1445.54     15.70 o 
   1  -1   5     1176.46     1162.43     17.28 o 
   2  -1   5        3.77        1.48     11.24 o 
   3  -1   5      783.11      754.13     30.91 o 
   4  -1   5        0.64       -0.15     23.03 o 
   5  -1   5       17.91       30.76     29.87 o 
   6  -1   5       14.22       34.64     15.13 o 
  -6   0   5        1.04       -4.46      9.34 o 
  -4   0   5       41.08       31.35     25.26 o 
  -3   0   5       48.30       64.79     13.89 o 
  -2   0   5      396.51      442.10     13.82 o 
  -1   0   5     5566.51     5254.32     46.46 o 
   0   0   5      854.53      815.33     14.04 o 
   1   0   5     1510.47     1305.56     17.55 o 
   2   0   5     1437.87     1501.43     32.91 o 
   3   0   5      220.70      255.88     10.45 o 
   4   0   5        5.31       -0.68      9.29 o 
   5   0   5        0.87        1.38      6.02 o 
   6   0   5        7.44      -16.25     14.03 o 
  -6   1   5        0.52        4.89     18.02 o 
  -5   1   5        2.43        3.86     16.49 o 
  -4   1   5       87.18       75.19     16.49 o 
  -3   1   5      657.69      661.59     15.09 o 
  -2   1   5      117.28      128.94      9.66 o 
  -1   1   5     5093.82     4852.64     41.61 o 
   0   1   5       10.20       18.63     12.06 o 
   1   1   5      104.81      116.88     13.30 o 
   2   1   5       52.95       72.82      5.25 o 
   3   1   5      349.81      386.72     15.11 o 
   4   1   5      156.82      158.83     12.63 o 
   5   1   5        3.49       -2.91      3.87 o 
   6   1   5        0.08        3.95     18.87 o 
  -6   2   5        1.22        6.98     13.08 o 
  -5   2   5        0.01       20.21     18.13 o 
  -4   2   5      116.91      121.55     17.68 o 
  -3   2   5      516.67      511.33     12.47 o 
  -2   2   5      966.38      886.81     28.16 o 
  -1   2   5     6492.45     5868.20     52.39 o 
   0   2   5       61.89       56.13     13.72 o 
   1   2   5      572.21      510.05     16.49 o 
   2   2   5      241.41      264.97      5.22 o 
   3   2   5        8.59       24.11     12.23 o 
   4   2   5       88.24       94.93     13.15 o 
   5   2   5       27.90       27.88      7.83 o 
   6   2   5        0.24        4.33      7.87 o 
  -3   3   5      319.23      351.14     17.68 o 
  -2   3   5        0.91        1.36     12.21 o 
  -1   3   5     5100.12     4778.05     41.19 o 
   0   3   5      620.16      577.73     11.76 o 
   1   3   5      309.78      323.27      8.25 o 
   2   3   5        0.12       -0.04      3.42 o 
   3   3   5     1206.23     1164.13     10.81 o 
   4   3   5       29.07       25.63      5.95 o 
   5   3   5       21.26       27.35     10.92 o 
   6   3   5        1.43        4.63     14.57 o 
  -3   4   5      377.43      352.77     30.17 o 
  -2   4   5       19.01       27.38     11.59 o 
  -1   4   5     1030.83      968.87     14.60 o 
   0   4   5     3932.51     3595.45     31.14 o 
   1   4   5      317.95      298.42      9.51 o 
   2   4   5     1505.50     1559.30     15.41 o 
   3   4   5      352.04      342.75      5.63 o 
   4   4   5       47.30       37.13      6.10 o 
   5   4   5       85.30       79.24      7.15 o 
   6   4   5        2.70       -1.63     10.51 o 
  -2   5   5       52.90       56.28     10.98 o 
  -1   5   5        2.19        0.08     12.11 o 
   0   5   5      822.58      739.85     13.03 o 
   1   5   5      893.61      906.25     16.49 o 
   2   5   5        4.56        6.52      3.20 o 
   3   5   5     2425.98     2527.19     26.96 o 
   4   5   5        7.14        7.66      5.85 o 
   5   5   5       25.98       18.80      8.03 o 
   6   5   5       23.10       27.11     11.67 o 
  -2   6   5      269.35      326.69     31.65 o 
  -1   6   5      861.60      845.22     15.34 o 
   0   6   5        1.05        3.21      6.70 o 
   1   6   5       71.40       62.72      5.02 o 
   2   6   5      251.27      285.96      5.79 o 
   3   6   5      436.58      420.82     15.76 o 
   4   6   5       90.34      104.87      7.79 o 
   5   6   5      394.99      361.22     25.41 o 
   6   6   5        0.17       11.10      9.49 o 
  -2   7   5       56.78       49.04     13.82 o 
  -1   7   5      520.82      518.13     13.46 o 
   0   7   5        0.01       -1.54      6.07 o 
   1   7   5       69.52       84.44      7.15 o 
   2   7   5     1135.99     1198.47     11.69 o 
   3   7   5       44.21       50.21      4.63 o 
   4   7   5       64.27       72.77      7.98 o 
   5   7   5       14.04       18.19      8.99 o 
   6   7   5       15.01        1.06      7.80 o 
  -2   8   5      149.51      112.49     16.05 o 
  -1   8   5        2.09       -2.13      8.32 o 
   0   8   5       61.12       58.89      8.47 o 
   1   8   5      141.75      159.56      5.45 o 
   2   8   5      680.14      774.51      9.12 o 
   3   8   5       45.75       52.85      6.37 o 
   4   8   5        3.65        5.63      5.47 o 
   5   8   5        0.19        1.91     11.02 o 
   6   8   5       12.19       18.94      9.34 o 
  -2   9   5       29.35       42.05     15.60 o 
  -1   9   5      121.22      132.78      8.69 o 
   0   9   5      315.87      305.97      9.37 o 
   1   9   5       65.69       60.28      5.83 o 
   2   9   5       54.48       48.73      4.85 o 
   3   9   5      374.90      392.19     12.01 o 
   4   9   5        0.57       -8.34      6.64 o 
   5   9   5        8.02        3.53      5.93 o 
   6   9   5        1.51        2.54      8.93 o 
  -2  10   5       31.89       33.29     16.05 o 
  -1  10   5      373.88      385.46     17.09 o 
   0  10   5        7.42        6.06      8.45 o 
   1  10   5      103.05      118.53      6.86 o 
   2  10   5       95.65       95.33      8.39 o 
   3  10   5      316.45      347.56      8.27 o 
   4  10   5       25.22       20.85      7.24 o 
   5  10   5        0.05        0.91      5.12 o 
   6  10   5        0.00       -4.44     10.15 o 
  -1  11   5       44.44       52.26      9.72 o 
   0  11   5       75.57       85.18     11.21 o 
   1  11   5       45.70       58.95      6.82 o 
   2  11   5       67.75       88.08      5.63 o 
   3  11   5        0.27       12.70      9.55 o 
   4  11   5        0.04       -3.16      4.28 o 
   5  11   5        0.09        6.92      8.92 o 
   6  11   5        2.32        9.06     26.00 o 
  -3  12   5      139.03      136.26     21.99 o 
  -2  12   5        4.52       22.74     12.78 o 
  -1  12   5        0.07      -16.85     16.34 o 
   0  12   5      286.89      264.69     21.03 o 
   1  12   5        0.17       -1.55      7.83 o 
   2  12   5     1269.12     1270.11     46.07 o 
   3  12   5        8.37        4.24     10.77 o 
   4  12   5        9.12       20.27     11.34 o 
   5  12   5        4.69        6.47      3.51 o 
  -4  13   5        5.42       -7.28     12.93 o 
  -3  13   5       38.07       36.26     13.97 o 
  -2  13   5        0.54      -12.02     16.74 o 
  -1  13   5       10.24       -0.48     12.26 o 
   0  13   5       53.79       53.66     12.17 o 
   1  13   5       23.15       31.42      6.51 o 
   2  13   5       66.05       95.90     25.93 o 
   3  13   5      722.19      755.92     26.30 o 
   4  13   5       18.35        2.46     13.65 o 
   5  13   5       36.18       81.00     16.36 o 
  -3  14   5        3.03        6.24     22.74 o 
  -2  14   5        0.47        0.50      8.48 o 
  -1  14   5        7.03        4.31      9.60 o 
   0  14   5        0.10        2.33      8.19 o 
   1  14   5       28.76       39.54     27.56 o 
   2  14   5       81.68       83.51     30.91 o 
   3  14   5       12.36       12.48     17.53 o 
   4  14   5        9.84       -1.20     14.93 o 
   5  14   5        0.01      -20.31     40.20 o 
  -3  15   5        0.48       -6.24     23.33 o 
  -2  15   5        9.21       -3.29      8.74 o 
  -1  15   5       20.43       -0.78      8.95 o 
   0  15   5        4.43        6.68      6.62 o 
   1  15   5       45.74       54.07     10.69 o 
   2  15   5        4.86        9.21     31.65 o 
   3  15   5       14.88       35.96     19.91 o 
   4  15   5       14.57       68.65     35.66 o 
  -2  16   5        2.57        7.00     15.49 o 
  -1  16   5        3.12        2.03      9.13 o 
   0  16   5        0.24        6.74      9.76 o 
   1  16   5       33.54       12.16      7.06 o 
   2  16   5      101.56       89.75     21.84 o 
   3  16   5       11.81       33.58     20.66 o 
   4  16   5        1.09      -32.10     21.40 o 
  -1  17   5        8.74       10.99      9.37 o 
   0  17   5        0.20       20.20      8.00 o 
   1  17   5        2.88        7.16      4.87 o 
   2  17   5        6.62       32.69     21.84 o 
   3  17   5        3.19       31.35     37.60 o 
  -1  18   5        0.55        7.62     16.33 o 
   0  18   5       12.37       12.08      7.45 o 
   1  18   5        0.00       -3.64      7.13 o 
   2  18   5        3.01        0.74     34.92 o 
   3  18   5       25.15      -14.12     39.38 o 
  -2 -16   6        0.17      -13.97     19.91 o 
  -1 -16   6        0.69        2.44     43.54 o 
   0 -16   6        7.31        9.07      9.95 o 
  -3 -15   6        9.13       18.57     21.25 o 
  -2 -15   6        1.89        7.12     16.52 o 
  -1 -15   6        5.91       -5.11      6.41 o 
   0 -15   6        0.63       -7.29      6.38 o 
   1 -15   6       29.64       20.35      9.27 o 
  -3 -14   6        0.57      -25.56     20.21 o 
  -2 -14   6       13.27       26.62     23.70 o 
  -1 -14   6        0.07       -6.48      4.70 o 
   0 -14   6        0.57        5.73      6.67 o 
   1 -14   6        0.59       13.08      8.31 o 
   2 -14   6        1.24        6.30     11.01 o 
  -4 -13   6        2.81        1.19     20.06 o 
  -3 -13   6        8.40       61.52     33.73 o 
  -2 -13   6       25.64       27.77     15.98 o 
  -1 -13   6        4.21       12.66      8.40 o 
   0 -13   6       21.37       16.87      6.80 o 
   1 -13   6       33.18       14.63     10.72 o 
   2 -13   6       45.62       28.51      9.61 o 
  -4 -12   6        5.90        5.94     20.36 o 
  -3 -12   6        4.71       40.57     18.87 o 
  -2 -12   6        2.61        0.59     15.16 o 
  -1 -12   6        0.18        7.15      7.38 o 
   0 -12   6        1.91       -2.97      6.71 o 
   1 -12   6        7.45       18.60     14.18 o 
   2 -12   6       90.66       67.28     16.87 o 
   3 -12   6        0.72       10.90      9.31 o 
  -5 -11   6        6.63       23.63     21.25 o 
  -4 -11   6       41.00       28.98     20.51 o 
  -3 -11   6       22.50       -4.01     27.94 o 
  -2 -11   6       17.66       12.42     11.52 o 
  -1 -11   6        0.02        0.65      7.11 o 
   0 -11   6       21.98       14.82      7.57 o 
   1 -11   6       63.11       95.98     14.63 o 
   2 -11   6       35.33       27.57     11.59 o 
   3 -11   6        5.74       -1.50      9.97 o 
  -5 -10   6        2.91       32.84     20.66 o 
  -4 -10   6        0.45       14.41     30.61 o 
  -3 -10   6      121.99      122.59     18.57 o 
  -2 -10   6        1.18        0.39      3.57 o 
  -1 -10   6        0.28        1.20      4.45 o 
   0 -10   6       49.53       50.45      7.79 o 
   1 -10   6        9.19        0.61      7.08 o 
   2 -10   6        8.19       20.44      7.28 o 
   3 -10   6        5.25        5.30     10.00 o 
   4 -10   6        0.08       25.52     29.87 o 
  -5  -9   6       10.83        7.33      5.26 o 
  -4  -9   6       37.68       33.30      3.67 o 
  -3  -9   6        2.38        3.29      7.21 o 
  -2  -9   6       14.07        9.22      4.09 o 
  -1  -9   6      145.41      155.84     10.98 o 
   0  -9   6       25.80       30.37      5.74 o 
   1  -9   6      165.75      172.37     10.89 o 
   2  -9   6       95.09       82.43     19.17 o 
   3  -9   6        0.44       -2.74      8.47 o 
   4  -9   6        4.52      -28.23     20.21 o 
  -5  -8   6       32.44        9.93      7.11 o 
  -4  -8   6       63.54       72.25      9.97 o 
  -3  -8   6      145.78      179.41      8.25 o 
  -2  -8   6        5.93        1.48      4.35 o 
  -1  -8   6      527.74      539.31      6.65 o 
   0  -8   6      105.48      117.19     14.76 o 
   1  -8   6       51.47       41.85      6.41 o 
   2  -8   6       97.31      119.90     12.26 o 
   3  -8   6        0.39        8.12      7.07 o 
   4  -8   6        2.87       15.45     19.02 o 
  -6  -7   6        0.00       28.62     39.01 o 
  -5  -7   6       54.47       59.94     13.46 o 
  -4  -7   6      229.34      265.54     10.25 o 
  -3  -7   6      268.37      259.85      6.73 o 
  -2  -7   6       19.16       23.94      5.15 o 
  -1  -7   6        6.44        6.78      4.04 o 
   0  -7   6       10.43       10.35      4.16 o 
   1  -7   6      174.49      163.11      6.71 o 
   2  -7   6      580.98      508.91     30.54 o 
   3  -7   6       17.88       10.18     10.48 o 
   4  -7   6        0.04       14.27     18.13 o 
   5  -7   6        0.93       49.99     21.47 o 
  -6  -6   6        0.00       19.99      9.60 o 
  -5  -6   6        6.30       11.29     10.85 o 
  -4  -6   6        1.25        6.98     10.66 o 
  -3  -6   6      259.50      280.82      8.68 o 
  -2  -6   6      329.47      369.72     18.14 o 
  -1  -6   6       86.90       78.72      4.41 o 
   0  -6   6       15.07       12.67      4.19 o 
   1  -6   6       21.37       20.92      4.32 o 
   2  -6   6        8.85        5.74      6.49 o 
   3  -6   6        2.80        2.43      4.98 o 
   4  -6   6        2.70       18.43     17.68 o 
   5  -6   6        8.04       -6.69     20.95 o 
  -6  -5   6        6.26       -1.15     11.74 o 
  -5  -5   6       24.11        0.45     11.14 o 
  -4  -5   6        0.39      -12.89      8.59 o 
  -3  -5   6       27.29       23.60      7.39 o 
  -2  -5   6        0.04        0.34      4.07 o 
  -1  -5   6       50.64       54.18      5.06 o 
   0  -5   6       63.04       51.62     10.84 o 
   1  -5   6      303.75      293.87      6.13 o 
   2  -5   6       10.89       26.17      5.47 o 
   3  -5   6        4.49       -4.01     14.27 o 
   4  -5   6        1.66       13.97     17.09 o 
   5  -5   6        0.65       13.52     21.10 o 
  -6  -4   6        0.41       -4.13     10.38 o 
  -5  -4   6        2.14       -6.20     10.77 o 
  -4  -4   6        0.00       -5.20     11.29 o 
  -3  -4   6      151.66      160.22      7.51 o 
  -2  -4   6        0.00       -0.49      5.71 o 
  -1  -4   6      175.55      186.58      6.04 o 
   0  -4   6       88.94       85.04      4.60 o 
   1  -4   6      404.84      404.36      6.70 o 
   2  -4   6      593.92      583.38     47.63 o 
   3  -4   6       16.60       17.98     14.56 o 
   4  -4   6       82.04      108.48     18.72 o 
   5  -4   6        0.37       19.32     20.36 o 
  -6  -3   6        0.16        8.13     27.79 o 
  -5  -3   6        2.22       16.35     24.22 o 
  -4  -3   6       97.30       91.39     14.12 o 
  -3  -3   6      440.79      462.53     18.44 o 
  -2  -3   6        0.90        0.29      5.71 o 
  -1  -3   6       21.08       23.96      4.80 o 
   0  -3   6      123.97      118.02     10.15 o 
   1  -3   6       95.49      109.28      9.76 o 
   2  -3   6     1002.19      979.85     31.06 o 
   3  -3   6        2.93       -0.30     12.63 o 
   4  -3   6        0.02       -4.61     16.05 o 
   5  -3   6        2.80      -13.52     19.17 o 
   6  -3   6        6.12        0.97     17.46 o 
  -6  -2   6        0.83       -6.20     11.44 o 
  -5  -2   6        4.62        0.59     13.97 o 
  -4  -2   6      123.37      157.12     13.97 o 
  -3  -2   6       64.79       65.08     12.28 o 
  -2  -2   6        0.60        3.63      6.61 o 
  -1  -2   6      895.39      850.06     12.72 o 
   0  -2   6       16.72        7.88      5.45 o 
   1  -2   6      129.69      121.64      8.11 o 
   2  -2   6       83.90       72.92      8.30 o 
   3  -2   6        9.49       21.62      9.14 o 
   4  -2   6       14.81       13.08     16.20 o 
   5  -2   6      156.22      132.99     21.10 o 
   6  -2   6        5.12       14.81     15.70 o 
  -6  -1   6        0.30       -3.35     10.39 o 
  -5  -1   6       44.38       47.65     39.30 o 
  -4  -1   6        8.86      -18.13     14.12 o 
  -3  -1   6       54.53       44.89     10.25 o 
  -2  -1   6      969.42      915.09     12.97 o 
  -1  -1   6     2853.30     2718.36     26.99 o 
   0  -1   6       10.32       14.75      6.14 o 
   1  -1   6      436.58      434.48      9.72 o 
   2  -1   6        1.41       -0.19     11.34 o 
   3  -1   6       96.83      106.15      9.82 o 
   4  -1   6       18.19       26.15     15.75 o 
   5  -1   6        7.42        8.92     17.24 o 
   6  -1   6        8.09      -12.22     27.49 o 
  -6   0   6        0.58        6.40     12.68 o 
  -5   0   6        4.68       25.11     16.79 o 
  -4   0   6      200.69      220.07     17.83 o 
  -3   0   6       57.36       54.84     13.08 o 
  -2   0   6      713.75      741.22     19.99 o 
  -1   0   6     4301.23     4020.97     37.55 o 
   0   0   6      560.35      518.00     12.26 o 
   1   0   6      144.91      131.92      9.14 o 
   2   0   6      657.93      745.58     12.50 o 
   3   0   6        2.57        9.12     13.65 o 
   4   0   6       22.37       19.47     14.27 o 
   5   0   6        0.00       14.56     17.09 o 
   6   0   6        0.92       12.93     32.69 o 
  -6   1   6        0.91        5.14     10.59 o 
  -5   1   6       10.30        1.49     16.79 o 
  -4   1   6        8.86       20.51     15.75 o 
  -3   1   6       63.20       70.70     10.52 o 
  -2   1   6      149.64      160.22     15.90 o 
  -1   1   6      388.97      410.76     10.61 o 
   0   1   6      195.80      187.29     10.54 o 
   1   1   6       40.10       43.14      8.19 o 
   2   1   6     3599.40     3856.80     29.24 o 
   3   1   6       98.95      105.90      8.49 o 
   4   1   6       55.06       55.43     24.52 o 
   5   1   6       71.96       61.07     29.42 o 
   6   1   6        0.59       27.49     18.72 o 
  -6   2   6        0.35       36.70     22.44 o 
  -5   2   6        2.73       -1.34     29.13 o 
  -4   2   6      180.25      173.56     31.80 o 
  -3   2   6      259.67      281.38     13.96 o 
  -2   2   6      689.92      703.33     12.96 o 
  -1   2   6     1407.20     1276.32     17.28 o 
   0   2   6      463.76      418.65     10.51 o 
   1   2   6       36.56       46.28     18.35 o 
   2   2   6     1729.06     1683.18     13.11 o 
   3   2   6       32.48       36.96      8.86 o 
   4   2   6       26.34       26.45      6.61 o 
   5   2   6       42.87       50.12     11.00 o 
   6   2   6        5.24       -1.49     16.49 o 
  -6   3   6        0.33       44.28     23.78 o 
  -3   3   6      292.33      295.09     13.72 o 
  -2   3   6      255.20      229.94     43.02 o 
  -1   3   6     1667.65     1643.08     19.86 o 
   0   3   6      624.68      581.10     18.43 o 
   1   3   6        4.89        1.62      6.73 o 
   2   3   6     3692.58     3949.56     27.35 o 
   3   3   6      344.51      296.27     16.47 o 
   4   3   6       26.61       26.55     14.56 o 
   5   3   6        0.30       -7.21      7.80 o 
   6   3   6        0.19        5.90      5.57 o 
  -4   4   6        0.38        2.97     16.94 o 
  -3   4   6       55.72       56.08     13.82 o 
  -2   4   6        0.00       16.28      8.16 o 
  -1   4   6      879.59      805.43     33.58 o 
   0   4   6      358.65      323.92     10.85 o 
   1   4   6      298.96      284.86     14.71 o 
   2   4   6       58.76       81.12      5.70 o 
   3   4   6       55.90       61.82      6.33 o 
   4   4   6        1.34        7.58      7.46 o 
   5   4   6       59.59       44.93     12.11 o 
   6   4   6        3.32       16.03     15.16 o 
  -4   5   6        6.94       43.39     19.76 o 
  -3   5   6        4.63      -20.51     15.75 o 
  -2   5   6      217.72      227.44     16.57 o 
  -1   5   6      119.91      130.80      8.60 o 
   0   5   6      129.70      103.92      7.25 o 
   1   5   6      437.09      415.80     14.56 o 
   2   5   6        9.57       16.81      4.04 o 
   3   5   6      232.02      240.23      5.47 o 
   4   5   6        5.40       11.34      9.99 o 
   5   5   6       17.42       19.65      9.05 o 
   6   5   6        5.66       14.81      8.44 o 
  -4   6   6        3.40      -10.10     19.32 o 
  -3   6   6        3.42       33.29     17.09 o 
  -2   6   6       67.08       81.91     11.37 o 
  -1   6   6      254.10      261.29     22.96 o 
   0   6   6       86.25       89.73      6.72 o 
   1   6   6      234.06      224.28      9.66 o 
   2   6   6      414.21      451.13      8.50 o 
   3   6   6       73.74       73.78      4.28 o 
   4   6   6      162.57      168.59     12.62 o 
   5   6   6      380.78      409.20     15.74 o 
   6   6   6        0.28        5.61      9.36 o 
  -4   7   6      203.75      230.77     23.78 o 
  -3   7   6       71.78       72.07     19.17 o 
  -2   7   6       14.43       20.53      9.09 o 
  -1   7   6        5.02        9.35      9.46 o 
   0   7   6        0.07        7.10     15.97 o 
   1   7   6        2.77        0.32      4.51 o 
   2   7   6     2078.95     2260.36     19.74 o 
   3   7   6       11.72       17.16      4.73 o 
   4   7   6      136.19      126.51     10.14 o 
   5   7   6       81.25      110.09     26.52 o 
   6   7   6        5.53       -5.26      8.00 o 
  -4   8   6        2.67        0.30     18.57 o 
  -3   8   6      283.42      325.43     23.33 o 
  -2   8   6      151.17      138.80     16.12 o 
  -1   8   6       15.71       -1.85      9.15 o 
   0   8   6        7.87       -3.00      5.67 o 
   1   8   6       81.18       89.27      5.45 o 
   2   8   6      795.82      825.96     11.03 o 
   3   8   6       38.51       48.86      6.98 o 
   4   8   6       10.35        9.41     10.11 o 
   5   8   6        8.91       10.74      8.15 o 
   6   8   6        4.88       14.83     14.96 o 
  -2   9   6        0.53       12.33     15.45 o 
  -1   9   6       66.20       62.97      8.42 o 
   0   9   6      101.50      103.69      7.98 o 
   1   9   6       18.42       18.06      3.93 o 
   2   9   6        0.02       -0.13      4.92 o 
   3   9   6       21.30       11.47      7.60 o 
   4   9   6       32.92       23.80      7.14 o 
   5   9   6        6.98       -1.30     10.56 o 
   6   9   6        0.14        0.45      7.44 o 
  -2  10   6       16.12        7.13     15.90 o 
  -1  10   6      331.65      338.30     11.38 o 
   0  10   6        3.43        2.78      7.60 o 
   1  10   6      128.55      134.05     10.12 o 
   2  10   6        1.27        2.88      3.88 o 
   3  10   6       93.53      100.12      8.85 o 
   4  10   6       13.94       15.08      7.59 o 
   5  10   6        0.00       -0.62      5.37 o 
   6  10   6        5.78        2.98      8.79 o 
  -2  11   6        0.52       -7.28     16.05 o 
  -1  11   6       50.67       44.28     14.56 o 
   0  11   6        0.18        8.53      9.74 o 
   1  11   6       87.11       91.78     12.95 o 
   2  11   6      441.10      435.48     21.38 o 
   3  11   6       24.56       20.43      4.89 o 
   4  11   6       37.05       49.52      7.69 o 
   5  11   6        0.91        3.79      6.70 o 
   6  11   6        0.00       21.99     15.75 o 
  -2  12   6        6.79       -5.50     15.75 o 
  -1  12   6        0.30        8.45      9.72 o 
   0  12   6      147.73      169.67     13.32 o 
   1  12   6       16.95        3.23      5.15 o 
   2  12   6        1.20        0.27      4.53 o 
   3  12   6       35.24       35.84      4.16 o 
   4  12   6       41.29       43.74      8.21 o 
   5  12   6        7.88        8.19      4.99 o 
  -2  13   6        5.00        7.62     10.07 o 
  -1  13   6        0.27       -4.90     11.74 o 
   0  13   6       23.46       15.40     12.03 o 
   1  13   6      191.43      184.03     11.56 o 
   2  13   6       65.64       75.12      6.39 o 
   3  13   6       27.42       16.94     27.64 o 
   4  13   6        6.09       -1.19     16.05 o 
   5  13   6        6.42        5.89     11.93 o 
  -3  14   6        2.24        2.23     13.23 o 
  -2  14   6        2.46       14.73     18.52 o 
  -1  14   6        0.80       -7.02     18.28 o 
   0  14   6        0.17      -18.05     12.03 o 
   1  14   6      250.52      264.64     26.15 o 
   2  14   6      267.87      239.20      6.63 o 
   3  14   6       85.17      102.38     32.10 o 
   4  14   6       19.59       26.00     18.87 o 
   5  14   6        0.27      -28.31     18.87 o 
  -3  15   6        6.44       -2.82     14.27 o 
  -2  15   6       16.00       21.50     13.78 o 
  -1  15   6        5.78        2.54     10.12 o 
   0  15   6        2.70       -2.65      8.39 o 
   1  15   6        0.03       -9.75      9.32 o 
   2  15   6       76.24       62.81      7.02 o 
   3  15   6       50.10       63.45     33.43 o 
   4  15   6       10.36       34.62     19.91 o 
  -2  16   6        5.48        5.38      9.24 o 
  -1  16   6        0.09       -5.21      9.70 o 
   0  16   6        0.01        4.37      7.00 o 
   1  16   6        0.22        1.48      4.33 o 
   2  16   6      124.95       88.86     35.51 o 
   3  16   6        3.95       33.58     20.66 o 
   4  16   6        1.08       -5.65     20.66 o 
  -1  17   6        1.54        0.88      9.31 o 
   0  17   6        1.73       11.14      9.39 o 
   1  17   6        0.01        7.68      5.48 o 
   2  17   6        6.17       -1.49     20.06 o 
   3  17   6        1.99       34.62     21.70 o 
   4  17   6        0.00       -6.09     36.11 o 
  -1  18   6        0.18       24.72     11.86 o 
   0  18   6        5.82       24.02     12.04 o 
   1  18   6        5.56        3.73      6.75 o 
   2  18   6        0.06      -13.23     21.99 o 
   3  18   6        0.27       53.35     23.63 o 
   1  19   6       15.88       -2.23     20.95 o 
  -2 -15   7        1.50       -6.39     18.28 o 
  -1 -15   7        3.48        4.75     12.65 o 
   0 -15   7        1.40        0.66      9.12 o 
   1 -15   7        7.21        3.99     12.98 o 
  -3 -14   7        8.37       -2.38     19.76 o 
  -2 -14   7        1.04      -24.37     18.28 o 
  -1 -14   7        3.21        7.32     10.24 o 
   0 -14   7        1.01       15.12     10.15 o 
   1 -14   7       58.81       45.21     12.20 o 
   2 -14   7        7.25        2.12      9.39 o 
  -4 -13   7        0.16       34.92     22.88 o 
  -3 -13   7        0.01       38.34     33.14 o 
  -2 -13   7       10.55        5.35     16.79 o 
  -1 -13   7        0.38       -6.12      5.39 o 
   0 -13   7        1.37       11.52      9.09 o 
   1 -13   7        3.19       34.47     15.34 o 
   2 -13   7        1.54        4.24     14.46 o 
  -4 -12   7        0.03       52.60     37.45 o 
  -3 -12   7       26.58       26.60     18.13 o 
  -2 -12   7        1.27        0.14      4.54 o 
  -1 -12   7        4.22       14.94      5.61 o 
   0 -12   7        2.43       -0.37      8.46 o 
   1 -12   7       18.98       30.83     10.53 o 
   2 -12   7       37.79       10.37     11.42 o 
   3 -12   7        1.78        5.78      7.76 o 
  -5 -11   7        3.64      -19.76     22.44 o 
  -4 -11   7       51.50       43.24     21.10 o 
  -3 -11   7       88.15      130.91     20.06 o 
  -2 -11   7       15.05        4.44      4.56 o 
  -1 -11   7        1.00       -0.89      5.00 o 
   0 -11   7       45.78       48.04     12.55 o 
   1 -11   7      241.75      225.60     10.60 o 
   2 -11   7       12.93       14.18     24.82 o 
   3 -11   7        6.92       -3.54      9.21 o 
  -4 -10   7       95.97       71.20      9.21 o 
  -3 -10   7        0.12       -2.64      6.91 o 
  -2 -10   7       10.81        7.83      4.74 o 
  -1 -10   7        3.54        3.82      8.39 o 
   0 -10   7       19.45       16.21      9.42 o 
   1 -10   7       30.38       29.54      9.28 o 
   2 -10   7       79.53       66.80     17.91 o 
   3 -10   7        8.36       10.05      6.69 o 
   4 -10   7        1.36       31.35     20.66 o 
  -5  -9   7        7.17        1.06      5.47 o 
  -4  -9   7        0.16        9.01      7.22 o 
  -3  -9   7        3.28        4.28      4.34 o 
  -2  -9   7        0.69        0.34      5.56 o 
  -1  -9   7      159.96      154.05      5.94 o 
   0  -9   7        5.03        4.14      6.07 o 
   1  -9   7      229.39      268.86     15.18 o 
   2  -9   7      166.13      168.57     13.11 o 
   3  -9   7       29.25       25.56     17.39 o 
   4  -9   7       18.16       11.74     19.32 o 
  -5  -8   7        3.30        2.90      5.78 o 
  -4  -8   7       95.73       97.45     14.34 o 
  -3  -8   7       21.06       17.19      4.23 o 
  -2  -8   7        1.07        3.14      4.46 o 
  -1  -8   7      165.43      175.84      8.42 o 
   0  -8   7        3.33       -6.68      5.70 o 
   1  -8   7      118.56      121.61      6.28 o 
   2  -8   7      332.75      345.55     56.54 o 
   3  -8   7        1.00       22.44     16.20 o 
   4  -8   7        5.40      -16.64     31.35 o 
  -5  -7   7        0.36       -6.24     16.49 o 
  -4  -7   7       50.67       51.12      8.02 o 
  -3  -7   7       42.32       53.07     11.44 o 
  -2  -7   7        9.17       11.77      5.91 o 
  -1  -7   7        0.13       -3.68      5.76 o 
   0  -7   7       56.66       70.11     11.32 o 
   1  -7   7       97.59      111.57      5.71 o 
   2  -7   7      293.87      309.98     14.04 o 
   3  -7   7        0.09       -5.35     14.86 o 
   4  -7   7       21.50       24.37     31.35 o 
   5  -7   7        0.13       24.96     37.30 o 
  -6  -6   7        0.53        3.80     15.08 o 
  -5  -6   7       10.10       38.29     28.31 o 
  -4  -6   7       85.33      124.67     16.79 o 
  -3  -6   7        1.63        1.56      7.51 o 
  -2  -6   7       51.21       51.12      6.79 o 
  -1  -6   7       36.07       27.70      5.69 o 
   0  -6   7        0.12        1.82      4.66 o 
   1  -6   7      762.69      719.46     13.12 o 
   2  -6   7      157.95      158.45     23.26 o 
   3  -6   7        4.22        4.16     14.86 o 
   4  -6   7       19.05        1.63     29.42 o 
   5  -6   7        5.74       26.15     35.37 o 
  -6  -5   7       11.30       41.27     12.25 o 
  -5  -5   7       94.67       64.05     13.52 o 
  -4  -5   7       13.06        2.54      8.77 o 
  -3  -5   7        0.94        7.40      7.47 o 
  -2  -5   7       91.92      106.26     18.53 o 
  -1  -5   7        0.25       -1.80      3.89 o 
   0  -5   7      191.22      167.15      6.11 o 
   1  -5   7       94.82      100.26      9.12 o 
   2  -5   7        6.48       -3.39     14.02 o 
   3  -5   7        1.37       25.26     25.71 o 
   4  -5   7        9.38       14.12     29.27 o 
   5  -5   7        2.54       22.14     35.81 o 
  -6  -4   7        5.11       -0.11      9.90 o 
  -5  -4   7        7.85       16.57     10.60 o 
  -4  -4   7        3.04        2.05      9.09 o 
  -3  -4   7        2.13       19.32      6.65 o 
  -2  -4   7      418.39      415.93      8.15 o 
  -1  -4   7      184.11      188.51      6.33 o 
   0  -4   7       51.07       45.11      6.08 o 
   1  -4   7      161.48      161.04      5.64 o 
   2  -4   7      406.33      465.71     14.71 o 
   3  -4   7       17.76       20.05     10.94 o 
   4  -4   7       12.25       30.46     30.02 o 
   5  -4   7        0.47       10.40     33.73 o 
  -6  -3   7        0.01        8.69     10.28 o 
  -5  -3   7        9.63        9.86     13.43 o 
  -4  -3   7       22.30       15.75     12.78 o 
  -3  -3   7       56.11       56.47     14.78 o 
  -2  -3   7       85.18       76.49      7.49 o 
  -1  -3   7      615.05      602.94      8.91 o 
   0  -3   7       18.58       14.52      4.71 o 
   1  -3   7      115.50      137.04      8.75 o 
   2  -3   7      159.02      188.03      9.77 o 
   3  -3   7        7.50        3.81      9.61 o 
   4  -3   7        2.31       15.90     28.68 o 
   5  -3   7        4.50       20.36     34.03 o 
  -6  -2   7        0.11        5.05     17.68 o 
  -5  -2   7       17.98        5.50     13.97 o 
  -4  -2   7        0.46       -2.38     22.59 o 
  -3  -2   7       52.63       45.54     12.60 o 
  -2  -2   7      151.25      147.19     15.08 o 
  -1  -2   7      115.89      113.66      7.86 o 
   0  -2   7      225.30      233.67      9.15 o 
   1  -2   7      259.34      294.68      6.60 o 
   2  -2   7     1158.74     1107.97     47.85 o 
   3  -2   7        0.60       -0.44      8.66 o 
   4  -2   7        0.02       -8.77     26.75 o 
   5  -2   7       85.69       67.31     32.84 o 
   6  -2   7       14.85        6.98     21.40 o 
  -6  -1   7        0.00       10.42     13.18 o 
  -5  -1   7       40.35       50.75     11.77 o 
  -4  -1   7      192.28      216.06     28.38 o 
  -3  -1   7       21.12       22.95      8.85 o 
  -2  -1   7      460.30      431.24     24.67 o 
  -1  -1   7       93.38       84.14     16.57 o 
   0  -1   7      889.13      837.28     11.92 o 
   1  -1   7       37.40       40.36      6.88 o 
   2  -1   7     1355.60     1435.77     18.17 o 
   3  -1   7        9.87       15.48     10.95 o 
   4  -1   7       50.53       67.17     17.68 o 
   5  -1   7       35.80       -1.04     28.08 o 
   6  -1   7        0.11       16.20     21.40 o 
  -6   0   7        0.42      -12.64     15.67 o 
  -5   0   7        4.28      -21.10     17.68 o 
  -4   0   7        3.86        9.06     15.16 o 
  -3   0   7       43.53       42.38      8.39 o 
  -2   0   7      601.06      561.84     11.39 o 
  -1   0   7     1581.81     1449.84     18.96 o 
   0   0   7       49.55       89.78     12.93 o 
   1   0   7      236.27      240.79     10.28 o 
   2   0   7      668.84      747.99     30.31 o 
   3   0   7       35.95       26.84     10.69 o 
   4   0   7      196.25      154.39     17.98 o 
   5   0   7        0.92       -2.97     15.90 o 
   6   0   7        0.01       -5.35     19.47 o 
  -6   1   7        0.02       -6.19     14.71 o 
  -5   1   7        7.04       -7.28     30.31 o 
  -4   1   7       19.79       -8.77     16.49 o 
  -3   1   7        1.01       -5.99     13.99 o 
  -2   1   7        3.44        7.89      9.29 o 
  -1   1   7      239.40      221.38      9.34 o 
   0   1   7      939.48      934.49     15.41 o 
   1   1   7      520.39      529.29     12.44 o 
   2   1   7      628.26      757.71      8.20 o 
   3   1   7      267.10      258.19     18.57 o 
   4   1   7       18.92       10.10     13.52 o 
   5   1   7      214.51      185.90     20.06 o 
   6   1   7        1.21        7.43     18.43 o 
  -5   2   7        1.43       18.87     18.72 o 
  -4   2   7       54.34       40.86     31.21 o 
  -3   2   7       58.92       70.26     23.26 o 
  -2   2   7      133.29      130.94     22.74 o 
  -1   2   7      279.93      248.83      9.67 o 
   0   2   7      560.70      530.15     17.91 o 
   1   2   7       30.31       36.21     11.45 o 
   2   2   7       72.13       87.54      3.61 o 
   3   2   7        9.91       24.51      9.66 o 
   4   2   7       29.03        1.11     11.93 o 
   5   2   7       73.23      120.81     17.09 o 
   6   2   7        0.83       12.18     30.02 o 
  -6   3   7        0.56      -48.59     41.01 o 
  -5   3   7        5.93       13.67     19.47 o 
  -4   3   7        0.14      -22.74     17.83 o 
  -3   3   7        2.27       21.39     11.11 o 
  -2   3   7      112.68      122.25     21.40 o 
  -1   3   7        4.98        6.64      7.56 o 
   0   3   7     2745.65     2533.53     32.10 o 
   1   3   7      890.16      847.08     13.85 o 
   2   3   7      427.41      465.46      9.65 o 
   3   3   7       21.88       22.60      5.92 o 
   4   3   7       47.16       54.44     17.91 o 
   5   3   7       21.76       12.48     23.92 o 
   6   3   7        0.19        0.74     26.75 o 
  -5   4   7        0.93      -32.32     21.55 o 
  -4   4   7        0.06      -22.14     18.87 o 
  -3   4   7        3.50       29.69     23.85 o 
  -2   4   7      406.04      419.38     30.91 o 
  -1   4   7      320.18      338.17     16.79 o 
   0   4   7        2.59       -6.09      7.96 o 
   1   4   7       57.32       61.27      7.79 o 
   2   4   7     1867.64     1932.36     17.09 o 
   3   4   7        1.46        3.48      6.59 o 
   4   4   7       21.01       17.63     10.42 o 
   5   4   7        4.23       19.47     13.82 o 
   6   4   7        0.17       -6.24     15.75 o 
  -5   5   7        0.42       19.91     21.40 o 
  -4   5   7      134.16      133.14     22.59 o 
  -3   5   7       12.00       27.78     10.60 o 
  -2   5   7      126.69      114.48     20.88 o 
  -1   5   7      689.51      683.65     12.96 o 
   0   5   7      110.40       90.25      7.59 o 
   1   5   7      190.13      172.42      8.32 o 
   2   5   7     2122.71     2228.14     23.97 o 
   3   5   7       22.07       15.63      7.69 o 
   4   5   7       25.38       20.56      4.88 o 
   5   5   7        6.09       -4.22      6.59 o 
   6   5   7        0.22      -14.86     24.96 o 
  -5   6   7       39.39       49.48     23.78 o 
  -4   6   7      347.74      344.45     25.56 o 
  -3   6   7        3.44        9.63     10.95 o 
  -2   6   7      211.09      225.44     11.72 o 
  -1   6   7      252.07      246.99     11.89 o 
   0   6   7       32.02       33.80      6.57 o 
   1   6   7      149.72      160.22     10.51 o 
   2   6   7       15.63       43.44     20.29 o 
   3   6   7      244.73      253.35     10.62 o 
   4   6   7      222.70      220.04      7.63 o 
   5   6   7      153.80      149.07     12.63 o 
   6   6   7        1.73        5.34      7.63 o 
  -4   7   7        0.40       18.57     34.33 o 
  -3   7   7        9.82       15.75     18.13 o 
  -2   7   7       14.13       20.22     11.31 o 
  -1   7   7      233.23      253.69     12.43 o 
   0   7   7       28.02       23.25     11.30 o 
   1   7   7      416.80      439.17      8.31 o 
   2   7   7       20.64       54.46     18.58 o 
   3   7   7       29.49       39.96      4.80 o 
   4   7   7      197.69      215.07      7.03 o 
   5   7   7      121.76      147.31      8.49 o 
   6   7   7        0.59       -1.73      9.03 o 
  -3   8   7       20.62       32.99     19.61 o 
  -2   8   7       55.54       75.72     22.29 o 
  -1   8   7       20.30       15.68     13.75 o 
   0   8   7       99.23       96.20     12.85 o 
   1   8   7        0.00        8.87      4.38 o 
   2   8   7     1532.75     1634.15     15.69 o 
   3   8   7       40.82       48.21      6.50 o 
   4   8   7       56.53       58.77     11.35 o 
   5   8   7        0.03        1.33      8.57 o 
   6   8   7        2.15        5.84      6.90 o 
  -3   9   7        0.01       -2.82     17.98 o 
  -2   9   7        3.62        3.22     11.53 o 
  -1   9   7        2.77        9.31      8.27 o 
   0   9   7       80.63       77.55      8.56 o 
   1   9   7      117.69      137.47      6.75 o 
   2   9   7       34.43       48.17      5.15 o 
   3   9   7       58.13       66.31     11.37 o 
   4   9   7       62.52       55.39     26.70 o 
   5   9   7       46.43       39.80     10.57 o 
   6   9   7       16.50        3.43      6.77 o 
  -3  10   7       15.21       31.65     18.87 o 
  -2  10   7        3.47       19.02     29.72 o 
  -1  10   7       86.77      100.33     14.49 o 
   0  10   7       24.98       22.39      7.83 o 
   1  10   7     1020.92      995.38     11.82 o 
   2  10   7      167.89      180.39     12.61 o 
   3  10   7       64.91       72.04      5.55 o 
   4  10   7       13.81       17.37      6.21 o 
   5  10   7       12.27        8.96     15.83 o 
   6  10   7       36.35       13.97      9.17 o 
  -3  11   7        0.12      -25.26     19.17 o 
  -2  11   7        0.01        4.31     28.38 o 
  -1  11   7        9.74        8.57      8.75 o 
   0  11   7      102.25      100.32      7.06 o 
   1  11   7       70.74       84.60      6.76 o 
   2  11   7      249.43      276.50      6.90 o 
   3  11   7        7.47       13.71      5.93 o 
   4  11   7       51.87       52.81      6.09 o 
   5  11   7        4.02        5.90      9.08 o 
  -2  12   7        8.52      -19.17     28.38 o 
  -1  12   7       10.32       11.14     14.71 o 
   0  12   7        2.84        5.93      8.25 o 
   1  12   7       19.60       30.87      7.80 o 
   2  12   7      921.43      977.50     15.30 o 
   3  12   7       72.95       68.75      5.67 o 
   4  12   7        7.87        0.09      7.38 o 
   5  12   7        5.34        8.92      7.22 o 
  -2  13   7        9.10      -24.07     17.53 o 
  -1  13   7       13.39       21.54     12.71 o 
   0  13   7        1.24       10.94     19.76 o 
   1  13   7      562.19      567.93     14.29 o 
   2  13   7      466.67      473.94     18.09 o 
   3  13   7       11.45       13.78      6.96 o 
   4  13   7        0.07       -0.39      3.34 o 
   5  13   7        0.95       -6.09     16.94 o 
  -3  14   7        2.35       -2.38     13.97 o 
  -2  14   7        0.19        2.88     10.85 o 
  -1  14   7       17.04       14.33     12.29 o 
   0  14   7       20.33       15.38     15.08 o 
   1  14   7        2.37       -9.23     12.63 o 
   2  14   7        0.62       -0.35      3.69 o 
   3  14   7       29.27       10.70     17.09 o 
   4  14   7        8.30        6.98     17.09 o 
   5  14   7        1.15       14.71     31.06 o 
  -3  15   7        0.12        1.49     11.27 o 
  -2  15   7        9.25       24.09     15.53 o 
  -1  15   7        0.02       -5.24     12.73 o 
   0  15   7        4.78        4.05     11.95 o 
   1  15   7      219.88      231.92     24.52 o 
   2  15   7        2.96        8.86      6.15 o 
   3  15   7       45.36      145.18     20.95 o 
   4  15   7       10.82      -27.94     19.76 o 
  -2  16   7        1.48        1.31     13.72 o 
  -1  16   7        3.33        4.75     13.55 o 
   0  16   7        0.32        0.57     11.92 o 
   1  16   7        2.27        5.63      9.65 o 
   2  16   7      198.37      166.68     23.65 o 
   3  16   7       35.46       26.30     34.03 o 
   4  16   7        0.17      -19.02     20.95 o 
  -1  17   7        0.13       -0.14      9.93 o 
   0  17   7        0.53       22.37      9.88 o 
   1  17   7       10.49        8.20      6.32 o 
   2  17   7       22.13        8.47     20.66 o 
   3  17   7        2.62       58.10     36.26 o 
   4  17   7        1.45      -23.18     22.29 o 
  -1  18   7        0.20       19.78      9.48 o 
   0  18   7        5.52        0.92      7.43 o 
   1  18   7       72.85       51.57     21.18 o 
   2  18   7       22.59        5.35     36.26 o 
   3  18   7        1.12        5.05     22.14 o 
   1  19   7        0.05       15.75     21.99 o 
  -2 -15   8        3.50        9.36     19.32 o 
  -1 -15   8        3.83      -21.84     17.39 o 
   0 -15   8        0.21       12.88      7.83 o 
  -3 -14   8        4.31       80.69     21.55 o 
  -2 -14   8        1.56       17.09     30.91 o 
  -1 -14   8        5.58       14.48     13.67 o 
   0 -14   8        5.16       12.93     13.60 o 
   1 -14   8       24.18        6.57     11.81 o 
  -3 -13   8        0.54       17.83     20.21 o 
  -2 -13   8        0.05      -12.04     26.15 o 
  -1 -13   8        0.96        9.12      9.20 o 
   0 -13   8       41.10       52.84     10.68 o 
   1 -13   8       13.23        6.47     10.99 o 
   2 -13   8        2.20       10.85     16.05 o 
  -4 -12   8        6.45      -23.33     36.55 o 
  -3 -12   8       14.64       22.44     32.10 o 
  -2 -12   8        1.79        6.09      7.21 o 
  -1 -12   8        1.04       -5.48      8.96 o 
   0 -12   8        4.31        5.62      8.00 o 
   1 -12   8       19.91       38.50     12.48 o 
   2 -12   8        1.35       -7.43     15.31 o 
   3 -12   8        0.05       41.01     20.06 o 
  -4 -11   8        1.84      -20.36     20.51 o 
  -3 -11   8       30.98       23.03     18.72 o 
  -2 -11   8       28.53       32.76      8.78 o 
  -1 -11   8        0.07        3.16      5.57 o 
   0 -11   8       66.95       72.11     13.60 o 
   1 -11   8        6.31        9.51      6.44 o 
   2 -11   8       50.48       17.09     26.30 o 
   3 -11   8        3.51       41.46     18.72 o 
  -4 -10   8       25.79       12.31     11.52 o 
  -3 -10   8        2.86        1.92      4.15 o 
  -2 -10   8       31.59       20.46      5.91 o 
  -1 -10   8       13.93       14.08      7.15 o 
   0 -10   8      403.88      366.56     10.78 o 
   1 -10   8     1214.57     1230.24     18.67 o 
   2 -10   8      128.77      140.87     28.68 o 
   3 -10   8        1.55       -9.66     17.83 o 
  -4  -9   8      115.14      115.16     10.40 o 
  -3  -9   8        0.79        5.92      5.21 o 
  -2  -9   8        5.46       -0.31      4.37 o 
  -1  -9   8       41.73       61.07      9.74 o 
   0  -9   8       62.18       62.56      6.17 o 
   1  -9   8      421.90      426.49     10.81 o 
   2  -9   8      163.64      118.88     26.60 o 
   3  -9   8       34.84       28.98     30.02 o 
   4  -9   8       21.17       62.71     35.81 o 
  -5  -8   8       51.38       45.23     23.11 o 
  -4  -8   8       12.38       12.82      9.65 o 
  -3  -8   8       31.38       27.21      4.08 o 
  -2  -8   8        4.54       -5.16      5.41 o 
  -1  -8   8        0.00        1.40      6.52 o 
   0  -8   8      161.31      146.29      7.30 o 
   1  -8   8      648.00      636.64     16.59 o 
   2  -8   8       12.94       12.93     13.82 o 
   3  -8   8        4.50        5.50     26.90 o 
   4  -8   8        2.43       37.89     20.36 o 
  -5  -7   8       19.14       17.39     10.25 o 
  -4  -7   8        6.80        3.06      6.82 o 
  -3  -7   8       22.75       26.40      5.51 o 
  -2  -7   8       15.83       19.40      6.03 o 
  -1  -7   8       30.96       29.76      4.81 o 
   0  -7   8       78.03       79.40      7.68 o 
   1  -7   8      120.30       98.87     10.09 o 
   2  -7   8       36.02       27.92     10.35 o 
   3  -7   8       10.41        4.76     25.56 o 
   4  -7   8       20.67       -1.93     18.13 o 
  -5  -6   8       22.88       25.65     10.07 o 
  -4  -6   8       92.43      128.24     16.94 o 
  -3  -6   8        2.80        1.67      5.98 o 
  -2  -6   8        9.73        6.23      7.43 o 
  -1  -6   8        3.88        6.36      7.25 o 
   0  -6   8       22.72       30.11      6.54 o 
   1  -6   8      715.45      715.96     11.32 o 
   2  -6   8       25.08       21.44     11.45 o 
   3  -6   8       21.03       -9.96     26.30 o 
   4  -6   8       10.86        6.98     18.43 o 
   5  -6   8        0.36      -33.43     22.29 o 
  -6  -5   8        9.29       22.92     11.57 o 
  -5  -5   8        0.32        3.42      9.88 o 
  -4  -5   8      124.58      122.77      7.70 o 
  -3  -5   8       16.13       20.93      9.77 o 
  -2  -5   8       67.63       78.59      8.81 o 
  -1  -5   8        1.37       -1.40      4.89 o 
   0  -5   8      448.15      398.35      9.14 o 
   1  -5   8      329.43      305.32      7.83 o 
   2  -5   8       44.81       46.13     10.85 o 
   3  -5   8        6.79       18.43     26.30 o 
   4  -5   8        5.94       14.12     17.98 o 
   5  -5   8        4.30       10.40     20.51 o 
  -6  -4   8        9.82       56.76     27.94 o 
  -5  -4   8      167.55      162.71     15.90 o 
  -4  -4   8       71.30       73.15      7.67 o 
  -3  -4   8       29.20       33.18      8.16 o 
  -2  -4   8      779.49      788.92     15.83 o 
  -1  -4   8      454.18      437.16     10.05 o 
   0  -4   8      283.97      289.95      7.14 o 
   1  -4   8        1.55        3.39      5.07 o 
   2  -4   8       34.94       36.26     10.88 o 
   3  -4   8        0.23       -2.13     12.78 o 
   4  -4   8        0.12        8.47     16.94 o 
   5  -4   8        0.14        7.13     20.51 o 
  -6  -3   8        0.13        5.20     17.09 o 
  -5  -3   8       20.03       21.62     11.39 o 
  -4  -3   8        6.53        5.82      7.13 o 
  -3  -3   8       12.93       12.29      6.97 o 
  -2  -3   8       11.56       23.26     10.20 o 
  -1  -3   8      937.69      950.58     13.75 o 
   0  -3   8       26.28       18.06      5.83 o 
   1  -3   8      154.23      146.53      8.17 o 
   2  -3   8       36.44       51.61     21.10 o 
   3  -3   8        7.39       12.97     12.65 o 
   4  -3   8        3.94       16.64     16.79 o 
   5  -3   8       10.84        6.24     19.17 o 
  -6  -2   8        0.02      -31.70     21.91 o 
  -5  -2   8        1.47        4.68     18.34 o 
  -4  -2   8       30.76       30.88      9.25 o 
  -3  -2   8        1.13        0.27      8.00 o 
  -2  -2   8     1069.40     1065.76     14.55 o 
  -1  -2   8      145.54      126.84      6.75 o 
   0  -2   8      211.54      236.72     11.00 o 
   1  -2   8     8295.12     9088.60     95.29 o 
   2  -2   8      241.08      285.19     10.55 o 
   3  -2   8        1.15       -4.39     12.71 o 
   4  -2   8       30.83       21.84     16.64 o 
   5  -2   8       20.93       47.11     20.36 o 
  -6  -1   8        0.13       38.03     12.24 o 
  -5  -1   8        0.19        9.21     15.16 o 
  -4  -1   8        3.16        7.01     10.67 o 
  -3  -1   8       18.24       11.12     14.86 o 
  -2  -1   8        1.53       -0.61      7.91 o 
  -1  -1   8      235.28      227.19     26.38 o 
   0  -1   8      368.30      365.08     10.55 o 
   1  -1   8      697.29      698.89     17.81 o 
   2  -1   8      855.19      932.75     17.34 o 
   3  -1   8      107.23      118.81     10.85 o 
   4  -1   8       40.97       26.00     17.09 o 
   5  -1   8       11.81        5.80     17.53 o 
   6  -1   8        1.24       -8.62     35.96 o 
  -6   0   8        0.12      -11.45     15.18 o 
  -5   0   8        2.93        5.94     27.04 o 
  -4   0   8        0.33        1.71      9.35 o 
  -3   0   8       68.88       77.06     11.91 o 
  -2   0   8       55.52       58.64     12.33 o 
  -1   0   8      179.28      172.84     28.83 o 
   0   0   8        8.95        5.00      7.59 o 
   1   0   8     1403.63     1346.49     18.63 o 
   2   0   8      313.40      298.01     11.99 o 
   3   0   8       87.67       99.58     41.31 o 
   4   0   8      530.99      341.51    216.36 o 
   5   0   8        3.47      -12.33     28.98 o 
   6   0   8        0.36      -12.18     35.37 o 
  -6   1   8        0.00        5.20     36.11 o 
  -5   1   8        1.18        4.76     16.94 o 
  -4   1   8       57.69       81.78     27.86 o 
  -3   1   8       19.67       30.90      9.17 o 
  -2   1   8       83.73       75.75      8.46 o 
  -1   1   8      239.83      231.40     10.74 o 
   0   1   8     1278.29     1245.44     21.17 o 
   1   1   8      141.50      138.44      9.42 o 
   2   1   8      421.13      451.68      5.59 o 
   3   1   8       74.03       95.63     17.09 o 
   4   1   8      182.02      169.37     12.65 o 
   5   1   8      149.37      143.99     31.50 o 
   6   1   8        3.33       -0.59     18.13 o 
  -6   2   8        0.72        3.71     21.70 o 
  -5   2   8        3.19        2.53     18.13 o 
  -4   2   8        0.75        6.15     10.71 o 
  -3   2   8       26.32       28.49      9.57 o 
  -2   2   8       12.31        7.96      8.08 o 
  -1   2   8       77.68       67.03     10.04 o 
   0   2   8      267.68      254.19     14.70 o 
   1   2   8       99.64      125.64     14.56 o 
   2   2   8      222.91      218.59      9.21 o 
   3   2   8        0.17       -3.58      3.63 o 
   4   2   8      156.97      198.71     11.92 o 
   5   2   8       80.94      140.42     18.13 o 
   6   2   8       19.60       -6.69     18.28 o 
  -6   3   8        0.01      -24.22     24.37 o 
  -5   3   8       43.47       11.14     19.61 o 
  -4   3   8        0.69       -8.62     18.28 o 
  -3   3   8        0.35       -7.85     16.46 o 
  -2   3   8       23.32       28.89      8.69 o 
  -1   3   8      307.24      298.53     10.30 o 
   0   3   8     1340.40     1260.44     18.42 o 
   1   3   8      847.92      867.12     21.25 o 
   2   3   8       94.92       97.51      6.41 o 
   3   3   8       11.25        4.01      6.30 o 
   4   3   8        1.64        6.77     11.09 o 
   5   3   8       46.55       32.10     15.16 o 
   6   3   8        7.69       -1.19     16.64 o 
  -5   4   8       31.92        8.02     34.92 o 
  -4   4   8       27.13       55.58     33.73 o 
  -3   4   8       28.43       32.20     10.78 o 
  -2   4   8     1433.34     1367.52     22.53 o 
  -1   4   8       18.16       21.71      9.86 o 
   0   4   8       60.55       61.27      9.45 o 
   1   4   8       14.42       13.43     10.30 o 
   2   4   8      415.54      434.04      8.47 o 
   3   4   8        6.02        4.40      5.31 o 
   4   4   8        0.27       11.93     10.26 o 
   5   4   8       20.79       49.04     24.67 o 
   6   4   8        0.09       14.86     27.19 o 
  -5   5   8        0.00       44.28     37.89 o 
  -4   5   8        6.43       16.05     33.29 o 
  -3   5   8       17.27       22.34     11.31 o 
  -2   5   8      145.44      129.28     10.75 o 
  -1   5   8     1288.23     1269.58     17.98 o 
   0   5   8      131.07      139.84      9.90 o 
   1   5   8      617.69      622.77     18.95 o 
   2   5   8      701.98      730.31      9.56 o 
   3   5   8        0.75        1.59      4.58 o 
   4   5   8        0.16        5.39      8.31 o 
   5   5   8        0.73      -18.28     12.78 o 
   6   5   8        2.38        8.62     15.31 o 
  -5   6   8        0.38      -11.89     22.29 o 
  -4   6   8      123.54      115.46     22.14 o 
  -3   6   8        0.02        2.82     27.94 o 
  -2   6   8     1176.96     1154.98     27.29 o 
  -1   6   8      569.87      557.08     14.79 o 
   0   6   8       18.96       12.16      8.01 o 
   1   6   8    13419.95    14404.63    112.64 o 
   2   6   8        1.02        7.01      4.84 o 
   3   6   8      157.42      157.48      7.66 o 
   4   6   8      122.10      127.25     12.62 o 
   5   6   8       14.28       23.03     20.80 o 
   6   6   8       12.05       12.63     24.22 o 
  -4   7   8        0.11       10.85     19.61 o 
  -3   7   8        0.71        4.16     13.45 o 
  -2   7   8       61.91       82.14     13.14 o 
  -1   7   8      416.79      451.77     15.23 o 
   0   7   8      100.72       98.48      9.66 o 
   1   7   8       24.91       28.94      7.00 o 
   2   7   8      406.75      447.55      9.25 o 
   3   7   8       56.56       57.47      8.17 o 
   4   7   8       97.74      133.70     16.56 o 
   5   7   8       60.64       63.90     20.21 o 
   6   7   8        7.44        5.35     13.52 o 
  -3   8   8        0.22       -8.77     32.99 o 
  -2   8   8        4.02        2.07      9.92 o 
  -1   8   8      195.09      212.73     10.13 o 
   0   8   8      207.94      203.63      8.56 o 
   1   8   8       68.28       80.65     10.24 o 
   2   8   8      211.74      235.29      5.92 o 
   3   8   8        2.11        1.60      5.23 o 
   4   8   8      186.76      181.95     12.66 o 
   5   8   8        3.70        7.59      7.14 o 
   6   8   8        2.85        8.47     21.40 o 
  -3   9   8        9.08       27.49     33.29 o 
  -2   9   8        1.48       -6.44     13.13 o 
  -1   9   8        1.60       10.69     14.62 o 
   0   9   8       93.46       84.32      9.23 o 
   1   9   8      243.76      241.04     10.15 o 
   2   9   8      164.15      180.41      9.81 o 
   3   9   8       11.23        8.71      4.55 o 
   4   9   8       11.48        4.06      7.34 o 
   5   9   8       43.73       26.55      9.58 o 
   6   9   8        0.06        5.80     19.61 o 
  -2  10   8        3.83       -2.26     10.35 o 
  -1  10   8        2.40       -0.96     10.06 o 
   0  10   8       17.83       12.11      6.96 o 
   1  10   8     1174.91     1183.03     20.01 o 
   2  10   8      136.98      153.26      8.19 o 
   3  10   8        0.00        3.93      4.37 o 
   4  10   8        3.37        2.71      6.17 o 
   5  10   8       55.43       38.40     18.43 o 
   6  10   8       10.30        0.44      9.62 o 
  -3  11   8        0.33        8.02     32.10 o 
  -2  11   8        3.04       16.94     17.83 o 
  -1  11   8       10.58        3.46     10.33 o 
   0  11   8      185.65      181.53     11.08 o 
   1  11   8       44.16       54.21      5.60 o 
   2  11   8       29.00       28.39      5.43 o 
   3  11   8       14.80       13.00      4.39 o 
   4  11   8        9.24        7.72      5.67 o 
   5  11   8        0.04       -5.34      9.61 o 
  -3  12   8        9.08       -3.57     32.54 o 
  -2  12   8        5.05       32.84     17.39 o 
  -1  12   8       59.69       57.07     17.61 o 
   0  12   8      139.30      143.53      9.35 o 
   1  12   8      200.94      210.67     18.27 o 
   2  12   8        0.39        8.78      7.30 o 
   3  12   8       37.08       37.98     11.68 o 
   4  12   8        8.15        8.66      6.18 o 
   5  12   8        0.40       -4.46     10.72 o 
  -3  13   8        8.76       -3.12     20.95 o 
  -2  13   8       33.85      -22.29     30.02 o 
  -1  13   8        3.52        3.44     12.12 o 
   0  13   8       10.06       -8.47      9.46 o 
   1  13   8      324.04      335.70      9.08 o 
   2  13   8       22.01       19.95      5.26 o 
   3  13   8       10.81        9.81      5.15 o 
   4  13   8       13.82        2.68      8.14 o 
   5  13   8        2.43       -4.46     27.19 o 
  -3  14   8        3.46       31.65     22.14 o 
  -2  14   8        3.89       -4.74     13.45 o 
  -1  14   8       41.56       17.89     10.82 o 
   0  14   8      144.81      131.36     15.97 o 
   1  14   8     2046.27     2103.25     28.68 o 
   2  14   8      123.07      129.84      5.70 o 
   3  14   8        0.01       -3.03     10.87 o 
   4  14   8        0.48        3.22      5.20 o 
   5  14   8        1.07      -40.72     31.06 o 
  -3  15   8        1.11       30.13     13.03 o 
  -2  15   8        0.15       12.60     11.83 o 
  -1  15   8        0.04        3.12     10.61 o 
   0  15   8       71.50       77.45     10.34 o 
   1  15   8      102.53      126.51     11.97 o 
   2  15   8      120.44      118.89     12.54 o 
   3  15   8       26.05       15.01     18.43 o 
   4  15   8        9.12       75.19     33.14 o 
  -2  16   8        0.21      -19.10     12.73 o 
  -1  16   8       10.35       -3.76     13.42 o 
   0  16   8        6.99        2.35      9.40 o 
   1  16   8        2.95        1.60     10.17 o 
   2  16   8       74.08       79.48      5.72 o 
   3  16   8       25.64       27.49     20.06 o 
   4  16   8        1.11      -49.33     36.26 o 
  -1  17   8        2.44       33.80     23.92 o 
   0  17   8        0.00       -3.37     14.27 o 
   1  17   8       14.67       26.19     27.04 o 
   2  17   8       41.45       24.39     12.25 o 
   3  17   8       12.15      -29.72     21.70 o 
  -1  18   8        0.07        2.89     12.63 o 
   0  18   8        0.04       -2.08     13.34 o 
   1  18   8       86.52       72.10     24.58 o 
   2  18   8       13.84       12.18     21.84 o 
   3  18   8        1.73       29.27     38.34 o 
  -2 -14   9        2.77      -27.79     33.29 o 
  -1 -14   9        1.69       15.42     11.34 o 
   0 -14   9        3.71       14.24     11.46 o 
   1 -14   9       32.71       60.03     25.26 o 
  -3 -13   9        0.45       61.37     21.25 o 
  -2 -13   9        5.06       11.84     14.71 o 
  -1 -13   9        1.85        0.33      6.54 o 
   0 -13   9       50.60       64.91     21.84 o 
   1 -13   9       27.20       22.44     14.27 o 
   2 -13   9        0.17       -9.66     16.64 o 
  -2 -12   9        6.11        2.10      3.68 o 
  -1 -12   9        2.51       10.25      8.69 o 
   0 -12   9      187.53      179.66     27.79 o 
   1 -12   9        0.15       -7.73     13.23 o 
   2 -12   9        2.26       -0.89     25.41 o 
  -3 -11   9       14.92        9.84      5.75 o 
  -2 -11   9       25.63       13.24      7.29 o 
  -1 -11   9       17.02        9.12      6.24 o 
   0 -11   9       11.06        3.98      6.18 o 
   1 -11   9       25.33       29.40     13.60 o 
   2 -11   9       29.64       43.24     16.49 o 
   3 -11   9        0.87      -11.00     31.80 o 
  -4 -10   9        0.12       -0.16      6.56 o 
  -3 -10   9        7.52        4.03      3.86 o 
  -2 -10   9       18.93        6.47      6.36 o 
  -1 -10   9       35.67       25.62      5.37 o 
   0 -10   9      373.27      382.81     18.11 o 
   1 -10   9       12.17        1.34      9.00 o 
   2 -10   9       70.62       94.95     16.49 o 
   3 -10   9        0.00       79.20     32.39 o 
  -4  -9   9        0.11        3.86      9.96 o 
  -3  -9   9        0.04       -4.01      6.41 o 
  -2  -9   9       29.41       20.29      7.08 o 
  -1  -9   9       10.40       13.70      6.11 o 
   0  -9   9      575.97      533.55     12.15 o 
   1  -9   9       22.40       34.09      7.28 o 
   2  -9   9       76.20       67.31     16.20 o 
   3  -9   9       10.15       13.97     17.98 o 
   4  -9   9        8.91       54.98     22.44 o 
  -5  -8   9       28.02       14.64     12.29 o 
  -4  -8   9        4.40        3.27     11.74 o 
  -3  -8   9        7.08        9.27      5.09 o 
  -2  -8   9        0.35       -2.68      7.29 o 
  -1  -8   9       75.63       83.12      8.11 o 
   0  -8   9      377.30      402.95     25.38 o 
   1  -8   9      544.81      547.31     22.84 o 
   2  -8   9      122.32      103.90     51.19 o 
   3  -8   9        4.22       -0.59     15.75 o 
   4  -8   9        0.64       39.23     21.10 o 
  -5  -7   9       13.49        0.59      9.66 o 
  -4  -7   9        0.67       12.04      7.35 o 
  -3  -7   9        2.96       -0.11      5.48 o 
  -2  -7   9        1.80       -5.86      7.39 o 
  -1  -7   9       34.25       33.96      6.11 o 
   0  -7   9       30.35       32.47      6.38 o 
   1  -7   9       47.40       50.67      6.58 o 
   2  -7   9        0.13        4.26      9.66 o 
   3  -7   9        3.24       -2.82     15.90 o 
   4  -7   9       12.06       12.78     19.47 o 
  -5  -6   9       11.02       12.48     19.32 o 
  -4  -6   9        0.10       -5.34      7.67 o 
  -3  -6   9        0.38        5.39      6.13 o 
  -2  -6   9       18.11       21.44      5.46 o 
  -1  -6   9        4.08        5.65      6.99 o 
   0  -6   9        0.00        2.60      6.63 o 
   1  -6   9      453.83      415.95     24.38 o 
   2  -6   9        8.00       12.02     11.07 o 
   3  -6   9       15.30       25.11     16.05 o 
   4  -6   9        2.19      -27.19     32.69 o 
   5  -6   9        0.02       13.23     37.15 o 
  -5  -5   9      106.84      122.08     36.55 o 
  -4  -5   9        4.91        4.97      8.37 o 
  -3  -5   9       45.35       33.23      6.41 o 
  -2  -5   9        0.03       -0.53      5.93 o 
  -1  -5   9       39.98       28.68      5.07 o 
   0  -5   9      323.71      287.51     12.29 o 
   1  -5   9       43.02       48.30      6.01 o 
   2  -5   9        3.49        6.39      6.97 o 
   3  -5   9       48.66       87.51     27.86 o 
   4  -5   9        0.81      -26.00     31.50 o 
   5  -5   9        0.61        7.28     34.77 o 
  -6  -4   9        1.82       74.45     28.98 o 
  -5  -4   9        0.84       -0.59     12.48 o 
  -4  -4   9       19.98       16.10      7.89 o 
  -3  -4   9      149.01      176.29      9.79 o 
  -2  -4   9      357.66      364.75     22.71 o 
  -1  -4   9      460.42      450.40     10.23 o 
   0  -4   9     1526.67     1533.34     14.23 o 
   1  -4   9       27.76       33.96      9.69 o 
   2  -4   9      243.72      252.48     12.26 o 
   3  -4   9        6.75       15.12     13.67 o 
   4  -4   9        0.00        4.01     28.53 o 
   5  -4   9        6.83      -17.39     35.81 o 
  -6  -3   9        7.17        1.78     27.79 o 
  -5  -3   9       70.43       48.29     15.75 o 
  -4  -3   9        0.39        3.14      7.08 o 
  -3  -3   9       21.98       20.42      8.88 o 
  -2  -3   9       16.10       20.44      6.47 o 
  -1  -3   9      821.02      810.74     11.71 o 
   0  -3   9      237.00      228.44     10.16 o 
   1  -3   9       46.20       47.34      5.87 o 
   2  -3   9      107.22      109.55     11.53 o 
   3  -3   9        0.96       16.89     12.90 o 
   4  -3   9        3.00      -17.39     17.39 o 
   5  -3   9        1.92      -38.93     35.37 o 
  -6  -2   9       10.93       22.70     18.20 o 
  -5  -2   9        6.24       11.57     15.17 o 
  -4  -2   9       35.68       50.68      9.64 o 
  -3  -2   9        5.78        6.50     15.01 o 
  -2  -2   9     2025.41     2089.37     54.46 o 
  -1  -2   9     1177.36     1117.93     24.00 o 
   0  -2   9        2.74       -1.26      7.40 o 
   1  -2   9      165.50      203.69      7.65 o 
   2  -2   9        8.49       12.45      2.72 o 
   3  -2   9        2.47       14.55     17.31 o 
   4  -2   9       20.04        1.78     16.05 o 
   5  -2   9        2.24       12.63     32.69 o 
  -6  -1   9        0.02       10.87     33.29 o 
  -5  -1   9       10.02       38.93     16.94 o 
  -4  -1   9        2.44       17.39     11.09 o 
  -3  -1   9       16.78       21.35     14.44 o 
  -2  -1   9      499.56      500.15     21.40 o 
  -1  -1   9      602.55      599.92     18.20 o 
   0  -1   9     3151.92     3304.13     30.05 o 
   1  -1   9       72.90      130.05     12.48 o 
   2  -1   9      180.82      200.34      9.32 o 
   3  -1   9      102.37       87.74     18.18 o 
   4  -1   9       26.12       47.25     16.87 o 
   5  -1   9        0.38      -18.43     18.87 o 
  -6   0   9        2.89       30.08     14.56 o 
  -5   0   9        0.99       -9.81     28.53 o 
  -4   0   9       13.77       13.60     13.30 o 
  -3   0   9        8.70       13.47      8.99 o 
  -2   0   9      105.25      105.92     10.55 o 
  -1   0   9        9.09        6.89      6.77 o 
   0   0   9     3182.24     3323.46     30.05 o 
   1   0   9     1736.36     1860.92     48.37 o 
   2   0   9       15.57       11.09     11.07 o 
   3   0   9      105.02      126.68     25.41 o 
   4   0   9      529.29      502.05     19.39 o 
   5   0   9       13.70      -21.84     17.98 o 
   6   0   9        1.53       10.25     20.95 o 
  -6   1   9        0.00        1.34     20.95 o 
  -5   1   9        2.08        0.74     16.49 o 
  -4   1   9        8.89       14.44     13.48 o 
  -3   1   9       45.05       45.52     11.96 o 
  -2   1   9        5.49        9.87      8.13 o 
  -1   1   9       33.30       32.62      7.88 o 
   0   1   9      213.71      292.95     10.84 o 
   1   1   9       65.42       78.80      9.00 o 
   2   1   9        1.16        9.30      8.92 o 
   3   1   9        0.00       -6.64     10.40 o 
   4   1   9      170.69      173.85     15.75 o 
   5   1   9       27.25       28.53     17.68 o 
   6   1   9        0.35      -15.31     20.51 o 
  -6   2   9        8.61       11.74     38.49 o 
  -5   2   9        0.42        8.62     31.80 o 
  -4   2   9       16.69       27.07     11.21 o 
  -3   2   9        4.53       16.38     17.20 o 
  -2   2   9       45.96       52.58     11.36 o 
  -1   2   9        2.20        0.28      7.11 o 
   0   2   9       58.94       69.71     13.52 o 
   1   2   9       25.45       17.93     11.71 o 
   2   2   9      160.82      128.60     14.79 o 
   3   2   9        9.11        9.03      3.61 o 
   4   2   9      146.84      158.06     14.76 o 
   5   2   9       90.93       75.04     30.31 o 
   6   2   9       18.14      -39.38     33.43 o 
  -5   3   9       79.28       47.55     36.55 o 
  -4   3   9       16.76       14.46     14.49 o 
  -3   3   9       48.55       85.41     14.71 o 
  -2   3   9      222.49      213.77     13.04 o 
  -1   3   9       90.56       85.20      8.87 o 
   0   3   9      699.28      826.50     15.83 o 
   1   3   9      172.38      207.93     14.86 o 
   2   3   9        0.93        3.98      5.04 o 
   3   3   9      158.60      156.95      6.87 o 
   4   3   9        5.08        4.89      9.43 o 
   5   3   9       15.46       13.37     15.31 o 
   6   3   9        4.22       36.41     31.80 o 
  -5   4   9       29.74        8.32     21.25 o 
  -4   4   9       55.87       71.70     13.13 o 
  -3   4   9       37.10       46.01     17.98 o 
  -2   4   9     1448.56     1398.80     26.38 o 
  -1   4   9        4.41       -6.46     14.34 o 
   0   4   9     2681.36     2658.22     35.81 o 
   1   4   9        2.77        5.94     10.65 o 
   2   4   9       32.91       29.11      4.59 o 
   3   4   9        0.20        1.29      5.97 o 
   4   4   9      108.94      103.59     12.51 o 
   5   4   9       74.96       77.72     15.75 o 
   6   4   9        0.00       18.43     17.39 o 
  -5   5   9      100.75      140.28     25.56 o 
  -4   5   9       12.28       -7.88     18.87 o 
  -3   5   9        9.93        6.66     21.40 o 
  -2   5   9      248.90      264.89     33.36 o 
  -1   5   9     1066.04     1007.94     24.22 o 
   0   5   9     1183.66     1250.67     21.47 o 
   1   5   9      103.66      171.07     14.49 o 
   2   5   9        7.31        3.07      4.89 o 
   3   5   9        6.40       12.31      5.06 o 
   4   5   9      111.42      131.76      8.54 o 
   5   5   9        1.63      -11.29     22.74 o 
   6   5   9        9.17        5.80     26.75 o 
  -5   6   9        2.33      -11.59     23.48 o 
  -4   6   9       58.75       68.06     21.84 o 
  -3   6   9       12.77       18.38     13.98 o 
  -2   6   9     1501.47     1505.59     25.58 o 
  -1   6   9      826.39      736.99     52.08 o 
   0   6   9       29.66       26.28     10.18 o 
   1   6   9     1300.39     1303.99     15.65 o 
   2   6   9       10.64       17.89      5.37 o 
   3   6   9        4.37        7.72      6.79 o 
   4   6   9        0.43        6.11      5.53 o 
   5   6   9        3.71       -3.12     12.04 o 
   6   6   9        0.02      -10.25     14.86 o 
  -5   7   9        0.85       -5.65     24.37 o 
  -4   7   9       16.64       27.64     20.95 o 
  -3   7   9        8.25       -4.98     15.30 o 
  -2   7   9       98.61      119.27     14.95 o 
  -1   7   9      326.50      359.12     14.56 o 
   0   7   9      269.90      265.07     14.19 o 
   1   7   9       12.39       13.23     10.49 o 
   2   7   9      244.62      297.16      8.69 o 
   3   7   9       10.29        7.43      8.69 o 
   4   7   9        0.00       -6.00      5.59 o 
   5   7   9        0.83       31.65     12.18 o 
   6   7   9        6.32        9.96     24.07 o 
  -5   8   9       86.27      102.83     28.53 o 
  -4   8   9        4.64       -6.09     20.95 o 
  -3   8   9        7.70        3.41     20.58 o 
  -2   8   9        2.36        3.12     12.85 o 
  -1   8   9      255.09      221.29     13.09 o 
   0   8   9     1710.23     1696.67     45.47 o 
   1   8   9      162.17      183.51      7.53 o 
   2   8   9       29.00       51.60      5.60 o 
   3   8   9        8.96       21.78      7.55 o 
   4   8   9      264.73      223.37      9.62 o 
   5   8   9        7.33       11.06      8.71 o 
   6   8   9        0.00       -6.98     13.52 o 
  -5   9   9        3.16        6.39     25.71 o 
  -4   9   9        0.23       49.93     23.18 o 
  -3   9   9        7.27       20.21     19.61 o 
  -2   9   9        0.52       17.16     11.00 o 
  -1   9   9       75.84       74.95     11.96 o 
   0   9   9       92.47      100.92     14.79 o 
   1   9   9        0.06       -6.57      6.01 o 
   2   9   9      100.88       89.22      8.24 o 
   3   9   9        0.43       -0.46      6.22 o 
   4   9   9       18.54       14.63      6.12 o 
   5   9   9        7.76       12.09     12.59 o 
   6   9   9        0.02       18.13     12.63 o 
  -4  10   9        1.34        8.32     23.18 o 
  -3  10   9        2.25        1.34     18.72 o 
  -2  10   9        6.08       14.74     14.76 o 
  -1  10   9        8.41       16.05     12.56 o 
   0  10   9        6.07       -4.10      9.00 o 
   1  10   9      243.27      264.12     10.00 o 
   2  10   9       53.93       54.71      5.55 o 
   3  10   9        2.38        9.67      5.32 o 
   4  10   9        1.90       -8.96      6.70 o 
   5  10   9      116.52      107.61     36.55 o 
   6  10   9       35.82       18.72     19.32 o 
  -4  11   9        0.94       51.71     24.52 o 
  -3  11   9        0.86        1.49     18.57 o 
  -2  11   9       38.45       38.08     11.88 o 
  -1  11   9       30.19       29.63     12.99 o 
   0  11   9       79.12       67.49     14.28 o 
   1  11   9        3.39       21.33      7.59 o 
   2  11   9       26.64       25.32      6.88 o 
   3  11   9        3.35        0.06      5.09 o 
   4  11   9        7.96       16.83      5.25 o 
   5  11   9       64.31       66.76      9.35 o 
  -4  12   9        2.70      -38.56     25.71 o 
  -3  12   9        2.15       -0.59     19.47 o 
  -2  12   9        1.51      -13.23     17.09 o 
  -1  12   9       84.08       83.08     11.00 o 
   0  12   9      679.29      701.32     20.09 o 
   1  12   9       45.30       51.21      9.26 o 
   2  12   9      110.10      111.66      8.72 o 
   3  12   9        3.02        8.68      5.00 o 
   4  12   9       44.39       33.78      7.77 o 
   5  12   9       53.11       37.61     24.30 o 
  -3  13   9        3.29       34.77     38.19 o 
  -2  13   9       65.11       12.78     17.83 o 
  -1  13   9       12.75        2.15     11.96 o 
   0  13   9       49.19       38.11     14.24 o 
   1  13   9       22.10       63.92     11.07 o 
   2  13   9        0.02       -2.25      6.92 o 
   3  13   9        0.16        3.88      6.28 o 
   4  13   9       22.31       12.28      5.28 o 
   5  13   9        0.55       -7.70     11.44 o 
  -3  14   9        4.84       17.98     37.74 o 
  -2  14   9        9.04        2.82     17.68 o 
  -1  14   9       58.67       77.42     14.20 o 
   0  14   9      190.21      189.45     15.55 o 
   1  14   9       98.32      101.72      6.72 o 
   2  14   9      108.32      119.29      8.53 o 
   3  14   9        7.32        5.20      5.71 o 
   4  14   9       13.60       19.91     20.88 o 
   5  14   9        3.14       21.25     17.83 o 
  -3  15   9        0.00       17.98     37.45 o 
  -2  15   9        3.30      -19.50     13.00 o 
  -1  15   9        8.56       -6.66     13.42 o 
   0  15   9        5.81        3.74     12.12 o 
   1  15   9      102.58      142.36     26.06 o 
   2  15   9      155.64      147.91      8.20 o 
   3  15   9        1.57       -0.34      3.44 o 
   4  15   9        4.33      -24.82     18.43 o 
  -2  16   9        4.76       17.48     21.55 o 
  -1  16   9        3.48        8.55     14.11 o 
   0  16   9      281.07      294.51     16.58 o 
   1  16   9        3.95        9.76      7.57 o 
   2  16   9       75.78       95.02     18.35 o 
   3  16   9        6.62        5.97     28.53 o 
   4  16   9        2.10       -7.73     19.47 o 
  -1  17   9        3.01       31.12     40.94 o 
   0  17   9        5.29       12.24     20.95 o 
   1  17   9        0.08        5.54     10.96 o 
   2  17   9       29.82       11.29      5.80 o 
   3  17   9        4.33       21.10     21.25 o 
  -1  18   9        0.00       -8.77     14.93 o 
   0  18   9        7.76       24.09     18.05 o 
   1  18   9       13.05       14.46     11.36 o 
   2  18   9        0.00        4.46     20.80 o 
   3  18   9        3.20      -10.40     22.29 o 
   1  19   9       11.50        3.46      7.61 o 
  -2 -14  10        1.42        6.24     19.17 o 
  -1 -14  10        3.69       19.65     14.19 o 
   0 -14  10        0.73        4.44      9.85 o 
  -3 -13  10        0.59      -16.35     20.66 o 
  -2 -13  10        1.07       -1.73      8.28 o 
  -1 -13  10       10.50        4.29     11.97 o 
   0 -13  10        7.11       18.65      8.85 o 
   1 -13  10        0.05       -6.09     23.33 o 
  -3 -12  10        5.31       -9.66     33.58 o 
  -2 -12  10        4.81       17.89     16.30 o 
  -1 -12  10        0.41        0.46      6.08 o 
   0 -12  10      112.60      138.13     11.79 o 
   1 -12  10        2.53       -9.86     10.23 o 
   2 -12  10        2.69       10.55     16.35 o 
  -3 -11  10       12.68        8.59      3.92 o 
  -2 -11  10        8.06        6.48      5.06 o 
  -1 -11  10      228.99      210.09     20.90 o 
   0 -11  10        0.35       -7.79      8.27 o 
   1 -11  10        8.89       15.78     13.45 o 
   2 -11  10        1.43       -4.61     15.75 o 
  -3 -10  10       10.64        6.06      4.53 o 
  -2 -10  10        0.02        2.81      5.28 o 
  -1 -10  10      149.04      192.27     20.80 o 
   0 -10  10       70.29       74.04      7.99 o 
   1 -10  10       31.80       32.56      6.98 o 
   2 -10  10       13.86       14.27     15.60 o 
   3 -10  10        0.47      -10.70     18.57 o 
  -4  -9  10        0.52        0.45     12.71 o 
  -3  -9  10        0.86        1.26      7.15 o 
  -2  -9  10       83.41       98.54      8.33 o 
  -1  -9  10      118.80      128.70     13.94 o 
   0  -9  10      168.46      177.55      8.68 o 
   1  -9  10        7.79       17.05      8.97 o 
   2  -9  10       18.06       32.39     26.30 o 
   3  -9  10        4.17       -7.13     17.68 o 
  -5  -8  10        4.33        1.19     14.71 o 
  -4  -8  10        0.15       10.27      6.69 o 
  -3  -8  10        0.60       13.89      8.30 o 
  -2  -8  10       55.04       53.56      8.32 o 
  -1  -8  10       40.19       35.37      6.87 o 
   0  -8  10      346.37      362.22     13.64 o 
   1  -8  10      130.96      158.53     10.38 o 
   2  -8  10       68.76       64.79     13.72 o 
   3  -8  10        1.45       15.45     17.68 o 
   4  -8  10        0.57        0.00     18.72 o 
  -5  -7  10        1.80        1.78     16.94 o 
  -4  -7  10        0.08       -9.16      6.92 o 
  -3  -7  10        1.22        2.42      5.70 o 
  -2  -7  10       15.46       17.42      8.28 o 
  -1  -7  10       45.49       36.45      8.30 o 
   0  -7  10       54.66       59.41      8.75 o 
   1  -7  10       16.75       12.44      7.31 o 
   2  -7  10        1.63        1.87     16.23 o 
   3  -7  10        3.95       33.88     29.27 o 
   4  -7  10        1.21       -2.97     19.32 o 
  -5  -6  10        5.74       -6.84     18.87 o 
  -4  -6  10        4.18        4.45      5.99 o 
  -3  -6  10        4.94       -2.45      6.50 o 
  -2  -6  10       18.12       23.20      6.43 o 
  -1  -6  10      365.52      368.70     13.90 o 
   0  -6  10        6.08        6.31      5.51 o 
   1  -6  10       13.45       16.42      7.03 o 
   2  -6  10       27.88       14.05     10.98 o 
   3  -6  10        1.57        5.30     15.17 o 
   4  -6  10        0.01       -5.35     18.87 o 
  -5  -5  10       25.73       22.42     16.42 o 
  -4  -5  10        8.76        6.05     11.80 o 
  -3  -5  10       35.08       36.46      8.73 o 
  -2  -5  10        2.04       -9.17      6.90 o 
  -1  -5  10      126.79      128.49      9.15 o 
   0  -5  10       37.00       35.88      5.70 o 
   1  -5  10        5.59        2.94      7.03 o 
   2  -5  10       24.82       28.73      6.81 o 
   3  -5  10       28.25       33.05     19.69 o 
   4  -5  10       21.51        5.65     18.57 o 
   5  -5  10        3.92       16.49     23.03 o 
  -4  -4  10        0.64        8.54     12.85 o 
  -3  -4  10      114.05      152.80     27.19 o 
  -2  -4  10        0.52       -3.72      6.62 o 
  -1  -4  10      281.25      277.69     14.81 o 
   0  -4  10      760.94      810.01     12.57 o 
   1  -4  10        0.97        0.20      4.79 o 
   2  -4  10      134.12      134.15     19.78 o 
   3  -4  10        2.18        0.37     12.86 o 
   4  -4  10       11.27       16.64     18.43 o 
   5  -4  10      181.93      189.46     25.56 o 
  -5  -3  10       61.38       29.87     15.45 o 
  -4  -3  10       11.15       20.54     11.20 o 
  -3  -3  10       57.70       71.17     14.07 o 
  -2  -3  10       48.63       47.58      8.76 o 
  -1  -3  10      750.29      742.96     12.03 o 
   0  -3  10      735.24      777.85     18.54 o 
   1  -3  10        7.05        8.91      7.77 o 
   2  -3  10       29.69       30.00      5.00 o 
   3  -3  10       14.71       13.73     11.08 o 
   4  -3  10        1.16       -4.46     16.79 o 
   5  -3  10       47.55       24.37     22.14 o 
  -5  -2  10       10.01       -5.26     11.75 o 
  -4  -2  10       62.24       66.44     12.43 o 
  -3  -2  10        2.33        8.01      9.29 o 
  -2  -2  10     1657.27     1656.66     24.15 o 
  -1  -2  10     2281.89     2267.78     23.32 o 
   0  -2  10       10.51        4.61     11.06 o 
   1  -2  10        0.19        3.00      5.04 o 
   2  -2  10        1.49       -2.58      7.51 o 
   3  -2  10        1.36       -0.11     11.71 o 
   4  -2  10       10.88       10.44     15.10 o 
   5  -2  10        9.60       17.24     20.06 o 
  -6  -1  10       29.88      -12.18     34.62 o 
  -5  -1  10        0.75      -21.84     28.23 o 
  -4  -1  10       18.07       27.18      9.95 o 
  -3  -1  10        6.10        1.96     10.18 o 
  -2  -1  10     1092.25      943.61     23.03 o 
  -1  -1  10      737.10      668.43     20.21 o 
   0  -1  10       63.88       50.52     11.22 o 
   1  -1  10      126.94      121.46      8.61 o 
   2  -1  10        9.01       12.81      4.77 o 
   3  -1  10       23.18       29.31     11.22 o 
   4  -1  10       44.94       37.64     15.14 o 
   5  -1  10        1.36      -12.04     19.47 o 
  -6   0  10        1.89       16.35     21.99 o 
  -5   0  10        0.23       -3.12     17.09 o 
  -4   0  10       13.42       23.42     11.88 o 
  -3   0  10       28.91       25.63     16.69 o 
  -2   0  10      240.78      229.55     12.51 o 
  -1   0  10        2.44        3.54      8.93 o 
   0   0  10      138.32      177.32     20.28 o 
   1   0  10      868.02      833.68     15.78 o 
   2   0  10       63.51       62.06     13.00 o 
   3   0  10       95.27       99.78     18.07 o 
   4   0  10      189.83      174.22     13.76 o 
   5   0  10       94.18       79.80     33.88 o 
  -5   1  10       10.15       20.95     31.65 o 
  -4   1  10        0.64       13.58     17.53 o 
  -3   1  10       20.91       34.43     13.16 o 
  -2   1  10       79.23       86.33     11.56 o 
  -1   1  10      386.27      404.58     13.57 o 
   0   1  10     2552.00     2819.40     27.58 o 
   1   1  10      264.90      266.42     11.96 o 
   2   1  10      134.73      120.16     14.97 o 
   3   1  10        0.38       -6.56      8.98 o 
   4   1  10       28.30       23.77     14.09 o 
   5   1  10       90.20       76.23     31.50 o 
   6   1  10        1.42        7.43     34.47 o 
  -5   2  10        6.51       18.28     19.32 o 
  -4   2  10        7.49       -4.53     12.73 o 
  -3   2  10        0.00       -6.82     11.98 o 
  -2   2  10       10.91       -0.22     17.91 o 
  -1   2  10      135.30      137.76     16.05 o 
   0   2  10       26.08       27.66      9.36 o 
   1   2  10       24.35       18.92     12.56 o 
   2   2  10       53.62       48.46      8.09 o 
   3   2  10        3.58        2.86      5.63 o 
   4   2  10       35.36       39.21     11.24 o 
   5   2  10        7.40       10.25     16.94 o 
   6   2  10        0.31       12.18     19.47 o 
  -5   3  10       25.68       36.41     20.95 o 
  -4   3  10        1.84       13.20     14.95 o 
  -3   3  10      109.15      107.93     15.23 o 
  -2   3  10      155.32      144.40     12.87 o 
  -1   3  10       82.00      107.11     12.56 o 
   0   3  10     1548.23     1683.14     25.61 o 
   1   3  10       31.03       26.40      9.09 o 
   2   3  10        1.65        0.47      6.57 o 
   3   3  10      263.87      251.79     12.21 o 
   4   3  10       15.87        6.13     20.58 o 
   5   3  10       89.33      112.34     17.53 o 
   6   3  10       16.46       49.19     19.91 o 
  -5   4  10       40.95       29.13     22.44 o 
  -4   4  10       24.90       24.48     13.82 o 
  -3   4  10       39.61       54.12     15.01 o 
  -2   4  10      450.38      387.52     45.17 o 
  -1   4  10        0.45       14.20      8.67 o 
   0   4  10      511.32      522.43     18.28 o 
   1   4  10       65.23       64.95      8.91 o 
   2   4  10        8.85       10.97      8.33 o 
   3   4  10       25.56       35.21     10.75 o 
   4   4  10      444.79      406.89     22.00 o 
   5   4  10       28.20       20.36     26.00 o 
   6   4  10        7.26       23.18     30.17 o 
  -5   5  10       36.94      -18.13     38.93 o 
  -4   5  10        4.43        8.28     12.40 o 
  -3   5  10       65.84       73.97     12.85 o 
  -2   5  10      336.41      319.89     23.11 o 
  -1   5  10      201.95      208.72     13.27 o 
   0   5  10      437.75      446.42     13.15 o 
   1   5  10        3.37        0.00      6.98 o 
   2   5  10      434.25      441.33     12.02 o 
   3   5  10        2.36        0.27      6.32 o 
   4   5  10      404.31      387.07     10.68 o 
   5   5  10      187.81      137.01     16.64 o 
   6   5  10        6.03        1.04     15.45 o 
  -5   6  10       35.51       12.04     39.08 o 
  -4   6  10       17.56       35.81     35.22 o 
  -3   6  10       32.56       20.37     15.86 o 
  -2   6  10      888.90      887.48     41.68 o 
  -1   6  10      455.59      440.32     12.81 o 
   0   6  10      132.16      150.54     16.64 o 
   1   6  10      315.82      293.33      9.14 o 
   2   6  10        0.83       -5.76      5.90 o 
   3   6  10       54.54       47.06     10.29 o 
   4   6  10      103.95       90.97      9.05 o 
   5   6  10       19.81       20.95     22.74 o 
   6   6  10       22.95       26.30     26.90 o 
  -5   7  10       13.16       13.67     41.76 o 
  -4   7  10        1.36        4.01     34.77 o 
  -3   7  10       10.48       23.29     12.89 o 
  -2   7  10       59.18       62.99     11.96 o 
  -1   7  10      197.58      200.23     21.77 o 
   0   7  10     1406.78     1372.54     43.91 o 
   1   7  10        7.50       11.15      8.52 o 
   2   7  10        7.24       18.87      6.89 o 
   3   7  10       45.01       46.17      5.84 o 
   4   7  10      130.92      131.27      8.09 o 
   5   7  10      103.44       80.99     13.97 o 
   6   7  10        1.09       18.57     14.86 o 
  -5   8  10        1.42        1.78     24.67 o 
  -4   8  10        0.06       17.98     38.34 o 
  -3   8  10       13.90        8.73     15.93 o 
  -2   8  10       35.26       71.79     15.85 o 
  -1   8  10      101.59      126.76     24.00 o 
   0   8  10     1082.74     1094.72     18.83 o 
   1   8  10       30.50       54.64      8.23 o 
   2   8  10      111.71      111.85     10.39 o 
   3   8  10        0.12        6.60      5.37 o 
   4   8  10      128.48      131.39      6.90 o 
   5   8  10       76.53       81.06     21.77 o 
   6   8  10        0.15       -5.50     22.88 o 
  -5   9  10        0.02       12.33     26.90 o 
  -4   9  10        0.68      -34.33     39.97 o 
  -3   9  10        7.06       10.04     12.24 o 
  -2   9  10        0.43        3.01     12.80 o 
  -1   9  10      247.09      261.15     17.76 o 
   0   9  10       69.10       62.24     10.24 o 
   1   9  10       25.73       29.26     12.12 o 
   2   9  10       10.95        6.14      6.10 o 
   3   9  10        0.10       10.62      7.72 o 
   4   9  10       27.21       24.47      5.99 o 
   5   9  10       13.35        6.17      9.88 o 
   6   9  10        0.06        8.17     12.93 o 
  -4  10  10        0.16       30.76     41.61 o 
  -3  10  10        0.70        2.82     18.72 o 
  -2  10  10        0.21       14.76     13.86 o 
  -1  10  10      126.63      201.23     18.43 o 
   0  10  10        7.75       -4.49     13.92 o 
   1  10  10        3.50        3.03      6.22 o 
   2  10  10       50.15       62.37      6.43 o 
   3  10  10       12.48       11.83      6.55 o 
   4  10  10        1.21        6.45      6.41 o 
   5  10  10        6.83       11.51      9.12 o 
  -4  11  10        1.19       10.70     41.16 o 
  -3  11  10        3.99       28.23     21.10 o 
  -2  11  10       39.42       45.48     20.53 o 
  -1  11  10        6.35       11.09     13.10 o 
   0  11  10      101.38      104.94     11.79 o 
   1  11  10      152.99      154.37      7.57 o 
   2  11  10       58.74       54.46      8.79 o 
   3  11  10        0.03        4.11      7.77 o 
   4  11  10        7.37        2.25      6.73 o 
   5  11  10       15.09        1.10      7.38 o 
  -4  12  10        1.39        1.78     39.82 o 
  -3  12  10        0.22       -6.09     21.25 o 
  -2  12  10       21.85       17.10     13.75 o 
  -1  12  10       35.64       51.94     14.12 o 
   0  12  10      204.15      245.08     14.64 o 
   1  12  10       84.64       69.18     11.76 o 
   2  12  10       33.77       36.09      7.61 o 
   3  12  10       21.42       11.62      6.55 o 
   4  12  10       38.80       29.89      9.47 o 
   5  12  10       64.35       72.27     19.39 o 
  -3  13  10        6.75      -28.53     22.59 o 
  -2  13  10       55.85       39.97     33.29 o 
  -1  13  10       79.24       96.28     11.40 o 
   0  13  10       20.01       26.11     12.49 o 
   1  13  10      243.52      244.27      9.60 o 
   2  13  10        0.51        0.16      5.53 o 
   3  13  10       13.55        8.18      6.08 o 
   4  13  10       27.04       26.15      6.62 o 
   5  13  10        0.61       -1.34      6.87 o 
  -3  14  10        5.73        7.73     22.29 o 
  -2  14  10        3.57       17.24     33.14 o 
  -1  14  10       95.04      130.12     13.82 o 
   0  14  10        0.39        3.80     10.77 o 
   1  14  10       35.11       42.08      8.10 o 
   2  14  10       33.61       33.20     10.39 o 
   3  14  10       25.89       25.78      8.70 o 
   4  14  10       11.75        3.49      6.95 o 
   5  14  10        2.60       45.92     18.57 o 
  -3  15  10        1.44       11.29     23.03 o 
  -2  15  10        3.84       18.13     19.91 o 
  -1  15  10       25.51       41.37     12.08 o 
   0  15  10       54.22       52.29      9.13 o 
   1  15  10       12.57       10.42      9.10 o 
   2  15  10       64.50       62.03      5.64 o 
   3  15  10        4.40       -2.64      4.81 o 
   4  15  10        0.08        7.06     15.90 o 
  -2  16  10        4.57       11.37     12.92 o 
  -1  16  10        0.77       -5.27     20.28 o 
   0  16  10      102.26       92.07     13.13 o 
   1  16  10       36.37       33.46     10.65 o 
   2  16  10       61.84       74.45      9.46 o 
   3  16  10        0.07        7.28      7.84 o 
   4  16  10        0.88      -30.54     20.36 o 
  -1  17  10       12.46       20.66     15.64 o 
   0  17  10       60.01       33.10     14.98 o 
   1  17  10        1.55       22.17     12.14 o 
   2  17  10        1.73      -17.75     18.13 o 
   3  17  10        0.00       25.41     34.33 o 
  -1  18  10        4.43       -1.07     14.73 o 
   0  18  10        1.52      -17.02     24.74 o 
   1  18  10        1.01       21.74     19.32 o 
   2  18  10        0.37      -45.62     38.19 o 
   3  18  10        3.01       30.02     23.63 o 
   1  19  10        7.08        4.35      8.22 o 
  -1 -13  11        0.94        5.50      8.92 o 
   0 -13  11        0.07       25.26     20.06 o 
   1 -13  11        0.83       -3.86     23.92 o 
  -3 -12  11        0.98       -4.61     19.61 o 
  -2 -12  11        1.65        5.40      7.72 o 
  -1 -12  11       19.15       20.00      7.38 o 
   0 -12  11        5.33       -1.81      8.05 o 
   1 -12  11        1.85        5.79      8.71 o 
   2 -12  11        3.55      -15.16     17.53 o 
  -3 -11  11        8.47        8.32      5.94 o 
  -2 -11  11        0.01        2.69      7.36 o 
  -1 -11  11        3.63        2.79      8.52 o 
   0 -11  11       25.53       25.43      9.28 o 
   1 -11  11        0.05      -11.16     11.00 o 
   2 -11  11        4.63      -11.89     27.49 o 
  -3 -10  11        3.08        7.70      7.02 o 
  -2 -10  11       30.02       15.84     10.18 o 
  -1 -10  11      117.10      132.71      9.82 o 
   0 -10  11        1.18        2.75      8.30 o 
   1 -10  11        0.24        5.34      6.69 o 
   2 -10  11        0.88      -20.66     27.64 o 
   3 -10  11        0.02        0.89     30.02 o 
  -4  -9  11        3.84       11.32      8.33 o 
  -3  -9  11        2.08        3.26      5.67 o 
  -2  -9  11       86.31       87.72      6.35 o 
  -1  -9  11       20.49       21.57      7.97 o 
   0  -9  11       11.99        6.99      7.11 o 
   1  -9  11        0.68        1.45      6.13 o 
   2  -9  11        0.24       -0.62     11.21 o 
   3  -9  11        0.64       37.00     33.14 o 
  -5  -8  11        0.61       11.29      9.66 o 
  -4  -8  11        0.35        2.12      7.07 o 
  -3  -8  11        0.99       -8.19      5.46 o 
  -2  -8  11      111.81      132.74     10.17 o 
  -1  -8  11        3.88       14.05     11.81 o 
   0  -8  11      155.87      172.54      8.96 o 
   1  -8  11       13.26       13.91     11.27 o 
   2  -8  11        3.52       -2.55     10.62 o 
   3  -8  11        0.44       -2.53     17.39 o 
   4  -8  11        0.18       -2.23     20.36 o 
  -5  -7  11        0.52       -0.19     13.32 o 
  -4  -7  11        0.22       15.48      8.19 o 
  -3  -7  11       14.28       18.08      9.96 o 
  -2  -7  11        0.47        0.68      6.25 o 
  -1  -7  11       73.36       94.96      9.81 o 
   0  -7  11      332.10      354.65     16.10 o 
   1  -7  11       88.87       85.66      9.59 o 
   2  -7  11        2.22        0.20      6.95 o 
   3  -7  11       18.15       17.92     13.24 o 
   4  -7  11        2.00       16.94     20.95 o 
  -5  -6  11        1.36        8.02     11.74 o 
  -4  -6  11        0.26       -4.47      9.72 o 
  -3  -6  11       18.23       19.60      9.32 o 
  -2  -6  11       23.58       23.70      9.13 o 
  -1  -6  11      219.07      246.45     10.00 o 
   0  -6  11       28.02       44.20      8.39 o 
   1  -6  11      126.54      125.23     12.85 o 
   2  -6  11        5.61        2.02      8.43 o 
   3  -6  11       36.32       19.50     12.29 o 
   4  -6  11       38.11       92.28     22.74 o 
  -5  -5  11        0.01       -1.19     12.04 o 
  -4  -5  11        0.70       -4.98      8.79 o 
  -3  -5  11        0.18        0.90      7.57 o 
  -2  -5  11        3.22        5.00      6.80 o 
  -1  -5  11      457.19      489.22     24.88 o 
   0  -5  11        6.68        9.18      6.75 o 
   1  -5  11       69.30       58.81      6.05 o 
   2  -5  11       30.00       31.24      6.29 o 
   3  -5  11        0.78        9.12     13.86 o 
   4  -5  11       57.00       75.04     21.55 o 
  -5  -4  11        0.02       -1.19     12.93 o 
  -4  -4  11        2.19        6.81      9.36 o 
  -3  -4  11       32.04       49.62      7.50 o 
  -2  -4  11      115.14      120.49      8.92 o 
  -1  -4  11       99.42      112.68     10.97 o 
   0  -4  11       30.12       31.19      8.05 o 
   1  -4  11      109.01      103.76     15.53 o 
   2  -4  11       22.04       21.48      7.13 o 
   3  -4  11       56.84       47.36     12.18 o 
   4  -4  11       18.00       28.98     19.76 o 
   5  -4  11       10.81       26.60     38.19 o 
  -5  -3  11        9.33       23.92     25.71 o 
  -4  -3  11       15.59       13.81      9.02 o 
  -3  -3  11        7.45       11.29      8.30 o 
  -2  -3  11       32.95       46.10     13.77 o 
  -1  -3  11      396.70      422.61     12.37 o 
   0  -3  11      160.54      173.57      8.67 o 
   1  -3  11       95.08       98.96     14.64 o 
   2  -3  11        3.18        0.50      4.60 o 
   3  -3  11        4.94       -8.24     13.69 o 
   4  -3  11       22.42       11.44     15.97 o 
   5  -3  11        2.88       -0.15     32.10 o 
  -5  -2  11       16.85       14.05     12.70 o 
  -4  -2  11       16.81       23.46     10.83 o 
  -3  -2  11       48.48       44.11     11.34 o 
  -2  -2  11      805.12      810.16     17.10 o 
  -1  -2  11      356.38      346.35     10.27 o 
   0  -2  11       17.04       15.53      9.00 o 
   1  -2  11       71.22       78.40      6.01 o 
   2  -2  11        3.61        6.54      4.23 o 
   3  -2  11       10.20       24.95     13.76 o 
   4  -2  11      256.68      261.24     15.73 o 
   5  -2  11        4.77      -13.97     21.10 o 
  -5  -1  11        1.33        3.86     16.20 o 
  -4  -1  11       12.08       12.99     12.42 o 
  -3  -1  11        2.48       21.29     11.99 o 
  -2  -1  11      576.80      543.92     24.00 o 
  -1  -1  11     1386.35     1526.48     27.42 o 
   0  -1  11      214.52      221.81     27.86 o 
   1  -1  11       59.87       67.42      8.30 o 
   2  -1  11        1.40       -0.19      4.32 o 
   3  -1  11        1.37        3.48     10.19 o 
   4  -1  11      138.16      131.68     16.50 o 
   5  -1  11        6.37        4.01     19.47 o 
  -5   0  11       12.49        6.39     17.53 o 
  -4   0  11        5.96        8.65     12.75 o 
  -3   0  11      172.86      186.77     16.05 o 
  -2   0  11       45.45       41.99     15.93 o 
  -1   0  11      255.55      264.17     15.60 o 
   0   0  11       40.24       45.51      9.88 o 
   1   0  11      190.72      219.19     24.30 o 
   2   0  11      168.27      161.37     12.62 o 
   3   0  11       65.53       83.89     15.08 o 
   4   0  11        2.14        6.78     11.13 o 
   5   0  11       26.27       31.35     19.91 o 
  -5   1  11        0.12        6.69     18.13 o 
  -4   1  11        1.56       16.36     13.91 o 
  -3   1  11        0.84        5.71     11.14 o 
  -2   1  11       73.42       69.28     12.21 o 
  -1   1  11     1072.12     1078.70     18.69 o 
   0   1  11      406.21      367.43     12.86 o 
   1   1  11       17.37        9.54     13.89 o 
   2   1  11       84.97       96.29     14.64 o 
   3   1  11       87.82      113.13     35.51 o 
   4   1  11        7.11       -9.88     13.97 o 
   5   1  11       52.59       63.45     19.76 o 
  -5   2  11        1.09       42.65     20.51 o 
  -4   2  11        2.56       -0.49     10.53 o 
  -3   2  11        0.50        2.71     13.41 o 
  -2   2  11      269.30      268.23     14.64 o 
  -1   2  11        0.81       -4.37     10.21 o 
   0   2  11        7.07       18.91      9.34 o 
   1   2  11      128.08      118.92      8.77 o 
   2   2  11        2.93        6.42     15.31 o 
   3   2  11       14.15       10.04      3.91 o 
   4   2  11        0.23        5.83     10.48 o 
   5   2  11       32.74       12.96     16.96 o 
   6   2  11        1.55        8.47     20.51 o 
  -5   3  11        8.81       -4.46     34.33 o 
  -4   3  11        0.03       -9.29     11.56 o 
  -3   3  11       22.12       12.32     15.90 o 
  -2   3  11        0.00       10.10      9.97 o 
  -1   3  11     1741.63     1795.15     25.49 o 
   0   3  11        0.78       -7.06      8.95 o 
   1   3  11      233.98      247.31     11.63 o 
   2   3  11        6.14       13.15      7.57 o 
   3   3  11       11.66       20.41      5.74 o 
   4   3  11      278.65      264.80     15.89 o 
   5   3  11        1.57       -9.55     12.46 o 
   6   3  11        1.50       17.39     32.25 o 
  -5   4  11        5.67        8.32     37.30 o 
  -4   4  11        0.02       13.68     20.80 o 
  -3   4  11       65.00       89.59     15.17 o 
  -2   4  11        0.10        9.36     10.27 o 
  -1   4  11      447.53      401.56     18.13 o 
   0   4  11        7.59       19.69      8.27 o 
   1   4  11      227.48      223.06      9.30 o 
   2   4  11       46.74       61.56      9.65 o 
   3   4  11       28.65       36.82      7.14 o 
   4   4  11      317.74      324.18      9.96 o 
   5   4  11        2.59       20.57     11.43 o 
   6   4  11       11.53       29.27     18.87 o 
  -5   5  11       40.15       43.09     24.07 o 
  -4   5  11        0.99        2.34     20.58 o 
  -3   5  11       53.89       55.40     13.07 o 
  -2   5  11      159.21      143.92     20.51 o 
  -1   5  11     2412.09     2371.87     30.37 o 
   0   5  11      116.88      123.52     11.43 o 
   1   5  11       61.26       73.56     10.03 o 
   2   5  11      270.00      271.93      9.61 o 
   3   5  11       19.07       21.39      7.58 o 
   4   5  11      639.98      629.79     11.35 o 
   5   5  11        5.75       10.73     13.21 o 
   6   5  11        1.08       27.64     17.53 o 
  -5   6  11       31.95       21.40     24.22 o 
  -4   6  11        0.06        5.28     14.93 o 
  -3   6  11       29.19       41.02     13.39 o 
  -2   6  11      218.40      250.11     13.98 o 
  -1   6  11      773.17      685.08     16.87 o 
   0   6  11       42.89       57.37      8.76 o 
   1   6  11       18.51       21.02      9.09 o 
   2   6  11        0.43        5.78      8.48 o 
   3   6  11      131.96      126.42      9.08 o 
   4   6  11      110.04      104.10      8.28 o 
   5   6  11       21.03       20.85     10.44 o 
   6   6  11       25.90       33.58     17.53 o 
  -5   7  11        3.43        7.28     24.07 o 
  -4   7  11        0.35       -0.98     16.57 o 
  -3   7  11        0.46       -4.38     21.38 o 
  -2   7  11        7.53        4.15     18.91 o 
  -1   7  11      199.71      231.10     21.40 o 
   0   7  11      104.02       92.92     10.33 o 
   1   7  11        8.11       13.30      7.26 o 
   2   7  11        3.71        4.19      7.40 o 
   3   7  11      276.09      286.56     12.39 o 
   4   7  11      263.48      251.21     10.56 o 
   5   7  11        6.01        1.62      5.76 o 
   6   7  11        0.01        3.12     15.16 o 
  -5   8  11        2.65       -9.96     25.86 o 
  -4   8  11        0.16       -5.80     21.25 o 
  -3   8  11       39.48       46.04     15.68 o 
  -2   8  11      108.63      154.15     30.24 o 
  -1   8  11      260.99      287.80     27.34 o 
   0   8  11       47.24       78.79     16.12 o 
   1   8  11       36.15       28.07      9.62 o 
   2   8  11      263.07      279.04     19.09 o 
   3   8  11        0.27      -14.87      9.92 o 
   4   8  11       27.17       14.83      8.19 o 
   5   8  11        9.34        4.02      8.72 o 
   6   8  11        0.52       -2.97     14.27 o 
  -4   9  11        0.41       63.90     24.96 o 
  -3   9  11        2.91       27.21     22.06 o 
  -2   9  11       24.12       16.18     15.58 o 
  -1   9  11      230.54      243.99     16.11 o 
   0   9  11       24.98       33.78     11.12 o 
   1   9  11       39.42       36.07     10.33 o 
   2   9  11        0.02       -4.27      6.36 o 
   3   9  11       10.73        1.40      7.32 o 
   4   9  11       99.01       75.72     11.49 o 
   5   9  11        3.49        4.77     11.21 o 
  -4  10  11        0.46       11.00     23.92 o 
  -3  10  11        1.21      -20.21     13.47 o 
  -2  10  11       11.31       14.91     12.17 o 
  -1  10  11      204.46      203.60     14.34 o 
   0  10  11       17.18       19.33      9.03 o 
   1  10  11      269.87      269.67     15.99 o 
   2  10  11       26.10       30.74     11.59 o 
   3  10  11      103.60      103.82      9.99 o 
   4  10  11       88.85      100.39     12.73 o 
   5  10  11        9.86        6.70      6.67 o 
  -4  11  11        0.58       48.15     25.71 o 
  -3  11  11        7.46        0.74     20.21 o 
  -2  11  11        0.12        9.76     11.97 o 
  -1  11  11       42.20       38.34     13.26 o 
   0  11  11       52.89       57.41      9.40 o 
   1  11  11      194.86      191.74     45.25 o 
   2  11  11       16.71       11.01      7.98 o 
   3  11  11        2.53       -4.38      6.11 o 
   4  11  11        6.17        9.57      6.91 o 
   5  11  11        0.23        8.97      8.10 o 
  -4  12  11        2.50       -3.27     24.67 o 
  -3  12  11        0.02       54.24     23.03 o 
  -2  12  11       35.44       29.65     15.59 o 
  -1  12  11       29.22       18.70     12.53 o 
   0  12  11      196.74      228.05     13.67 o 
   1  12  11      276.11      275.79      9.04 o 
   2  12  11        3.01        1.34      8.26 o 
   3  12  11       80.19       60.82      8.92 o 
   4  12  11        1.12       -1.26      8.19 o 
   5  12  11        1.11        2.25     13.08 o 
  -3  13  11        0.75       22.29     38.49 o 
  -2  13  11       13.86        7.80     12.21 o 
  -1  13  11       59.68       85.11     19.17 o 
   0  13  11      272.22      327.27     14.22 o 
   1  13  11      240.43      275.93     18.45 o 
   2  13  11        1.57        9.29      5.58 o 
   3  13  11        5.03       -2.97      7.80 o 
   4  13  11      137.00      129.94     19.77 o 
   5  13  11       56.68       63.14     15.38 o 
  -3  14  11        5.74      -61.97     41.31 o 
  -2  14  11        0.31       -0.89     18.57 o 
  -1  14  11      152.54      226.27     23.40 o 
   0  14  11      110.46       91.46      9.80 o 
   1  14  11        3.79       10.73      9.55 o 
   2  14  11        0.13       -3.82      6.53 o 
   3  14  11       21.16       23.51      8.87 o 
   4  14  11       19.75       13.32      8.97 o 
   5  14  11        0.51       41.61     29.87 o 
  -2  15  11        0.13      -42.20     35.96 o 
  -1  15  11       23.71       16.39     10.38 o 
   0  15  11        9.86       12.17      9.91 o 
   1  15  11        0.94       -5.52     10.64 o 
   2  15  11       17.05       15.57      8.13 o 
   3  15  11       21.99       12.63     11.07 o 
   4  15  11        0.71        1.67      8.13 o 
  -2  16  11        1.99       21.85     31.21 o 
  -1  16  11        2.90       31.34     27.04 o 
   0  16  11        3.95        0.60     11.91 o 
   1  16  11        0.66        2.37      9.49 o 
   2  16  11       13.31       19.25      6.84 o 
   3  16  11        0.56        2.51      6.13 o 
   4  16  11        2.80       -6.09     31.50 o 
  -1  17  11        0.36        4.86     11.80 o 
   0  17  11       10.78        5.41     16.35 o 
   1  17  11        0.79        0.71     11.62 o 
   2  17  11        5.05       11.43     10.08 o 
   3  17  11        0.63       22.14     20.95 o 
   0  18  11        1.22        3.70     10.75 o 
   1  18  11       20.99        5.79      8.71 o 
   2  18  11       15.26       -0.42     13.75 o 
   3  18  11        4.78       56.47     39.08 o 
  -1 -13  12        0.35        4.09      7.95 o 
   0 -13  12        8.57       -0.09     10.46 o 
  -3 -12  12        1.25        0.59     19.32 o 
  -2 -12  12        9.15        8.40     12.94 o 
  -1 -12  12        1.61       -4.28      8.01 o 
   0 -12  12        3.90       12.29     11.97 o 
   1 -12  12        7.24       18.76     10.85 o 
  -3 -11  12        0.04        5.80     11.14 o 
  -2 -11  12        1.94        2.17      6.22 o 
  -1 -11  12        7.18       -0.39      7.05 o 
   0 -11  12        0.88       -7.80      7.90 o 
   1 -11  12        7.93        1.03     10.49 o 
   2 -11  12        5.46       35.07     17.83 o 
  -3 -10  12        0.39        5.03      6.21 o 
  -2 -10  12       35.05       27.18      7.02 o 
  -1 -10  12       41.38       50.86      7.02 o 
   0 -10  12        3.40       -1.40     10.95 o 
   1 -10  12       47.52       51.47     13.88 o 
   2 -10  12        9.85       22.74     17.68 o 
  -4  -9  12        6.31       25.90     12.86 o 
  -3  -9  12       14.92       17.45      6.70 o 
  -2  -9  12        2.08        6.41      5.99 o 
  -1  -9  12       18.31       17.75      6.40 o 
   0  -9  12        0.02        4.57     10.69 o 
   1  -9  12        3.29       -4.48      7.14 o 
   2  -9  12        4.25       -9.06     11.56 o 
   3  -9  12        0.26       17.83     19.17 o 
  -4  -8  12        1.98       15.78     11.44 o 
  -3  -8  12        2.41       -6.48     10.02 o 
  -2  -8  12        7.43        6.28      7.72 o 
  -1  -8  12       50.25       51.92      9.25 o 
   0  -8  12      112.16       96.42      9.99 o 
   1  -8  12        0.00       -0.85      6.60 o 
   2  -8  12        1.80       -5.75     13.55 o 
   3  -8  12        1.57      -29.20     19.47 o 
  -5  -7  12        0.03       -8.61     10.30 o 
  -4  -7  12        1.52       -1.90      8.62 o 
  -3  -7  12       20.46       20.35     11.29 o 
  -2  -7  12      139.74      157.09      9.60 o 
  -1  -7  12       23.43       22.14      9.15 o 
   0  -7  12      360.45      334.85     18.13 o 
   1  -7  12       28.95       38.73      7.65 o 
   2  -7  12       13.11        9.88      5.62 o 
   3  -7  12       13.22       29.93     13.29 o 
   4  -7  12        2.35       45.17     21.99 o 
  -5  -6  12        0.79       -1.93     11.74 o 
  -4  -6  12        3.50        4.58      7.98 o 
  -3  -6  12        0.03       -4.26      7.12 o 
  -2  -6  12        7.90        7.33      9.19 o 
  -1  -6  12       64.44       68.28      9.49 o 
   0  -6  12      310.03      298.19      9.91 o 
   1  -6  12      122.72      134.05     17.47 o 
   2  -6  12       12.25       -2.07      6.72 o 
   3  -6  12       53.77       43.99     13.24 o 
   4  -6  12       68.27      111.60     23.18 o 
  -5  -5  12        4.18        2.08     12.48 o 
  -4  -5  12        3.06        6.62      9.56 o 
  -3  -5  12       45.98       56.54      8.44 o 
  -2  -5  12        4.86       -2.23      9.40 o 
  -1  -5  12       11.23        8.38      7.80 o 
   0  -5  12      141.03      149.98     10.11 o 
   1  -5  12       58.52       58.43      9.00 o 
   2  -5  12        0.25        9.19      4.20 o 
   3  -5  12       12.09        7.52     14.47 o 
   4  -5  12       35.04       46.96     21.40 o 
  -5  -4  12        6.71        4.90     13.52 o 
  -4  -4  12        2.05        5.02     10.12 o 
  -3  -4  12       22.89       37.70     15.33 o 
  -2  -4  12        1.10        1.24      6.68 o 
  -1  -4  12       31.71       35.57      7.41 o 
   0  -4  12       33.66       40.90     10.96 o 
   1  -4  12      214.11      226.14     16.11 o 
   2  -4  12        3.54        7.93      5.70 o 
   3  -4  12       82.41      130.31     13.34 o 
   4  -4  12       94.39       54.27     16.05 o 
   5  -4  12        0.98      -10.55     23.33 o 
  -5  -3  12        0.26       -1.27      9.52 o 
  -4  -3  12        6.64        7.98      9.32 o 
  -3  -3  12        3.69        2.53     13.97 o 
  -2  -3  12      174.85      174.18     13.30 o 
  -1  -3  12        1.80        6.98      8.64 o 
   0  -3  12       26.46       62.75     17.00 o 
   1  -3  12       90.77       96.46      7.83 o 
   2  -3  12        3.19       -3.34      7.06 o 
   3  -3  12        6.76      -12.70     13.84 o 
   4  -3  12        4.30       43.63     30.54 o 
   5  -3  12        0.12        9.96     21.55 o 
  -5  -2  12       22.16       37.35     11.48 o 
  -4  -2  12        6.39        6.39     10.96 o 
  -3  -2  12      103.55      110.98     10.51 o 
  -2  -2  12      169.33      179.88     29.27 o 
  -1  -2  12       71.99       62.41     10.64 o 
   0  -2  12      156.50      180.65     11.18 o 
   1  -2  12      244.18      266.72      8.53 o 
   2  -2  12        0.01        2.20      9.53 o 
   3  -2  12        0.18        2.74     16.72 o 
   4  -2  12        0.08       -6.72     15.73 o 
   5  -2  12        4.02       18.57     21.10 o 
  -5  -1  12        0.01        1.95     10.57 o 
  -4  -1  12        0.02       -5.87     11.39 o 
  -3  -1  12        1.64        6.97      9.67 o 
  -2  -1  12        5.81        6.13     18.65 o 
  -1  -1  12      185.07      192.47     46.21 o 
   0  -1  12        5.34       -0.44      8.59 o 
   1  -1  12        0.29       12.19     10.24 o 
   2  -1  12        5.83        5.26      5.08 o 
   3  -1  12       11.45       12.71     19.23 o 
   4  -1  12       87.67       94.84     22.87 o 
   5  -1  12        0.00       24.37     21.10 o 
  -5   0  12       10.72        5.81     13.95 o 
  -4   0  12        3.01       -6.80     13.75 o 
  -3   0  12      236.15      263.27     16.27 o 
  -2   0  12      307.20      334.52     14.76 o 
  -1   0  12        4.38       15.72     10.27 o 
   0   0  12       81.64       99.58      8.55 o 
   1   0  12        0.53      -10.91      8.14 o 
   2   0  12       56.08       50.08     12.17 o 
   3   0  12       18.44       23.27     13.55 o 
   4   0  12       44.12       46.10     12.75 o 
   5   0  12        0.06        8.62     32.84 o 
  -5   1  12        2.36        8.47     18.72 o 
  -4   1  12        0.43       -4.91     12.80 o 
  -3   1  12       59.97       60.06     35.51 o 
  -2   1  12      283.94      216.94     28.38 o 
  -1   1  12      445.57      464.91     17.76 o 
   0   1  12      347.47      330.70     17.09 o 
   1   1  12       71.94       87.93     10.62 o 
   2   1  12        8.80        6.82     10.68 o 
   3   1  12      175.25      164.07     21.70 o 
   4   1  12      121.70      101.04     12.66 o 
   5   1  12        7.82       22.73     18.80 o 
  -5   2  12        0.44       -2.97     31.95 o 
  -4   2  12        0.15       17.07     14.43 o 
  -3   2  12        8.71       23.49     22.29 o 
  -2   2  12      512.22      503.12     18.72 o 
  -1   2  12       11.87        7.15      8.55 o 
   0   2  12       43.59       45.43     10.18 o 
   1   2  12      218.82      238.23     16.49 o 
   2   2  12        6.06      -13.13     10.51 o 
   3   2  12      155.65      154.94      9.01 o 
   4   2  12      111.34      110.26     21.06 o 
   5   2  12        0.38       61.06     16.79 o 
  -5   3  12        0.89       10.40     21.40 o 
  -4   3  12        0.52        5.46     13.40 o 
  -3   3  12       44.19       42.99     21.24 o 
  -2   3  12      142.05      135.53     12.11 o 
  -1   3  12       64.51       70.22     10.21 o 
   0   3  12       19.49       62.69     23.33 o 
   1   3  12      798.09      778.03     16.35 o 
   2   3  12        9.69        5.97      9.71 o 
   3   3  12      325.72      299.81     11.12 o 
   4   3  12        8.17       -2.75     10.61 o 
   5   3  12        0.08      -18.65     12.44 o 
  -5   4  12        1.02       -0.15     20.36 o 
  -4   4  12        3.97        5.56     12.29 o 
  -3   4  12       53.56       74.50     13.32 o 
  -2   4  12       99.92      127.71     21.25 o 
  -1   4  12       27.77       37.37     16.94 o 
   0   4  12       32.57       44.73     13.52 o 
   1   4  12      274.48      264.64     21.25 o 
   2   4  12       71.54       74.79     14.81 o 
   3   4  12        0.30        0.18      4.79 o 
   4   4  12     1455.64     1316.22     15.00 o 
   5   4  12        0.05        3.73     14.35 o 
   6   4  12        8.86      -39.68     33.14 o 
  -5   5  12        2.12        4.16     22.44 o 
  -4   5  12        0.00       15.92     13.30 o 
  -3   5  12        0.01        8.52     12.69 o 
  -2   5  12       43.94       61.56     12.18 o 
  -1   5  12      203.64      185.04     11.86 o 
   0   5  12      476.20      495.63     52.97 o 
   1   5  12      322.21      348.44     10.56 o 
   2   5  12        0.91        5.89      7.77 o 
   3   5  12      212.49      220.73      8.74 o 
   4   5  12      203.23      221.10     14.85 o 
   5   5  12        2.24       -5.79     10.96 o 
   6   5  12        3.36       -2.08     17.24 o 
  -5   6  12       10.56       -8.17     40.42 o 
  -4   6  12        0.00        4.37     16.77 o 
  -3   6  12       28.94       41.72     25.63 o 
  -2   6  12       35.96       57.11     20.90 o 
  -1   6  12      135.35       98.67     14.10 o 
   0   6  12       56.51       77.79     14.12 o 
   1   6  12       29.37       23.41      9.06 o 
   2   6  12       56.91       65.51      8.29 o 
   3   6  12      212.44      247.54     10.35 o 
   4   6  12      408.38      405.81     12.96 o 
   5   6  12        1.85        2.15     12.66 o 
   6   6  12       16.38       54.24     18.13 o 
  -5   7  12        0.13      -24.52     43.69 o 
  -4   7  12        7.02       23.24     16.68 o 
  -3   7  12       38.85      100.81     47.70 o 
  -2   7  12        8.39       -5.38     11.87 o 
  -1   7  12       37.65       36.14     13.69 o 
   0   7  12       16.06       20.04      8.80 o 
   1   7  12        0.32        9.63     10.18 o 
   2   7  12        0.08       -2.95      7.23 o 
   3   7  12      264.47      266.86      9.74 o 
   4   7  12        0.19        0.15      6.58 o 
   5   7  12        0.66        2.77      8.45 o 
  -5   8  12        1.60      -10.10     25.56 o 
  -4   8  12        0.00       -4.51     17.62 o 
  -3   8  12       59.55       53.64     34.10 o 
  -2   8  12       79.89       72.11     17.12 o 
  -1   8  12        6.50       14.36     10.71 o 
   0   8  12      258.06      261.01     22.51 o 
   1   8  12       69.90       65.73     11.00 o 
   2   8  12      190.64      194.28      8.95 o 
   3   8  12        1.62        7.07      8.42 o 
   4   8  12      133.69      114.34      8.55 o 
   5   8  12       10.00        9.62      6.92 o 
  -4   9  12        1.02      -15.16     41.31 o 
  -3   9  12       33.59       34.32     13.95 o 
  -2   9  12       23.29       22.53     19.02 o 
  -1   9  12      223.85      222.75     17.68 o 
   0   9  12       19.74       13.75     11.08 o 
   1   9  12       43.36       40.76      8.80 o 
   2   9  12        0.55       -1.36      6.02 o 
   3   9  12       11.27       11.46      8.82 o 
   4   9  12       98.64       96.96      7.16 o 
   5   9  12       13.40       31.86     12.73 o 
  -4  10  12        0.02      -49.63     43.84 o 
  -3  10  12        0.63        1.34     16.24 o 
  -2  10  12       93.34      122.01     17.83 o 
  -1  10  12      257.68      274.72     23.92 o 
   0  10  12       31.17       41.07     16.96 o 
   1  10  12      432.21      471.88     33.36 o 
   2  10  12        6.91        8.23      6.91 o 
   3  10  12       46.72       54.97      7.96 o 
   4  10  12       20.13       26.37      8.74 o 
   5  10  12        3.75        0.42      7.41 o 
  -4  11  12        0.08      -68.43     45.62 o 
  -3  11  12       10.90       -5.12     19.76 o 
  -2  11  12       95.61      138.94     13.96 o 
  -1  11  12       11.30       20.81     14.29 o 
   0  11  12      117.16       94.85     17.49 o 
   1  11  12       33.65       49.93     11.19 o 
   2  11  12        6.51       10.85      9.25 o 
   3  11  12        2.23        5.92      7.77 o 
   4  11  12       60.97       83.86      8.77 o 
   5  11  12        3.52        7.55      9.07 o 
  -4  12  12        3.39      -18.87     45.03 o 
  -3  12  12        4.34       78.61     24.37 o 
  -2  12  12        2.58       -5.18     14.06 o 
  -1  12  12        0.02        4.15     10.39 o 
   0  12  12      386.78      398.49     21.77 o 
   1  12  12      217.95      210.61     10.63 o 
   2  12  12       46.92       61.82      9.18 o 
   3  12  12       41.35       31.73     10.63 o 
   4  12  12      103.03      109.65      9.64 o 
   5  12  12        5.55        7.44      8.64 o 
  -3  13  12        0.43      -15.75     23.48 o 
  -2  13  12        4.46      -14.65     20.89 o 
  -1  13  12        0.04       -0.63      9.88 o 
   0  13  12      432.45      426.06     15.58 o 
   1  13  12      110.65      107.37      9.38 o 
   2  13  12       14.55        9.54      6.26 o 
   3  13  12        0.09        3.10      6.91 o 
   4  13  12       55.82       39.88      9.85 o 
   5  13  12        0.18       -4.19      6.74 o 
  -3  14  12        0.00       24.37     24.37 o 
  -2  14  12        6.87       11.74     13.03 o 
  -1  14  12       63.80      111.31     40.86 o 
   0  14  12       95.52       89.64      9.93 o 
   1  14  12        1.42       -7.53      7.81 o 
   2  14  12       11.49        6.59      6.66 o 
   3  14  12       10.65       10.94      8.80 o 
   4  14  12       51.30       15.96      9.31 o 
  -2  15  12        1.42       25.41     20.66 o 
  -1  15  12       41.95       51.05     14.73 o 
   0  15  12        0.22        3.87     10.19 o 
   1  15  12       12.05       10.78      9.02 o 
   2  15  12        2.22        3.44      5.99 o 
   3  15  12       19.46       12.16      7.08 o 
   4  15  12       24.54       15.16      5.75 o 
  -2  16  12        1.20       41.01     21.70 o 
  -1  16  12        0.01       11.10     13.51 o 
   0  16  12       16.59       21.51      9.00 o 
   1  16  12       25.31       21.57      7.53 o 
   2  16  12        1.24        8.43     10.78 o 
   3  16  12        2.13       -0.21      5.15 o 
   4  16  12       10.71       59.14     20.51 o 
  -1  17  12        8.38       -8.47     28.98 o 
   0  17  12        0.00       -8.69     12.85 o 
   1  17  12        8.69       13.55     14.86 o 
   2  17  12       17.05       16.47      7.62 o 
   3  17  12        0.00        0.08      8.82 o 
   0  18  12        3.05       -7.86     18.14 o 
   1  18  12       33.81       28.81     17.97 o 
   2  18  12       41.08       37.99     13.09 o 
  -2 -12  13       17.56       26.24     37.15 o 
  -1 -12  13        8.79        1.89      8.42 o 
   0 -12  13        5.41       22.42      8.74 o 
  -2 -11  13       18.22        9.83      9.26 o 
  -1 -11  13        0.14        6.24      7.72 o 
   0 -11  13       18.21       26.29      8.61 o 
   1 -11  13       25.09        5.61      8.05 o 
  -3 -10  13        0.10        2.49      9.24 o 
  -2 -10  13        4.06       -4.28      7.04 o 
  -1 -10  13       18.26       32.55      7.17 o 
   0 -10  13       16.43       15.19      8.27 o 
   1 -10  13      110.96      101.58     11.54 o 
   2 -10  13       12.73      -16.16     16.74 o 
  -4  -9  13        4.77       24.10     15.07 o 
  -3  -9  13       24.41       14.99      7.42 o 
  -2  -9  13        0.18       -2.91      6.60 o 
  -1  -9  13       19.28       15.67      8.01 o 
   0  -9  13        4.42       -0.71      8.14 o 
   1  -9  13       14.54       13.61      9.83 o 
   2  -9  13        4.00       12.05     16.05 o 
   3  -9  13        2.95       57.95     36.11 o 
  -4  -8  13       12.64       19.39     13.23 o 
  -3  -8  13       15.97        9.84      8.39 o 
  -2  -8  13       42.07       29.20      8.91 o 
  -1  -8  13      210.19      230.05     35.07 o 
   0  -8  13        2.86        2.73      9.97 o 
   1  -8  13        0.41       -8.58     11.55 o 
   2  -8  13        2.97        0.95      6.31 o 
   3  -8  13       21.28      -10.25     32.25 o 
  -4  -7  13        0.02       16.87      9.13 o 
  -3  -7  13       11.17        5.26      8.02 o 
  -2  -7  13       29.61       26.45     11.03 o 
  -1  -7  13      149.24      144.99     14.64 o 
   0  -7  13      246.15      290.20     16.98 o 
   1  -7  13        2.95       -6.48      7.83 o 
   2  -7  13       15.46        7.73      8.06 o 
   3  -7  13        8.76       20.03     16.53 o 
  -5  -6  13        0.29        8.47     21.84 o 
  -4  -6  13        2.64       13.03     10.38 o 
  -3  -6  13       48.12       27.63      9.75 o 
  -2  -6  13       53.42       58.88      8.64 o 
  -1  -6  13       38.87       45.49     15.60 o 
   0  -6  13      359.84      383.38     34.39 o 
   1  -6  13        3.99       10.86      8.71 o 
   2  -6  13       21.23       24.38      7.74 o 
   3  -6  13       70.03       53.60     23.54 o 
   4  -6  13       15.69       92.43     23.33 o 
  -5  -5  13        5.48       20.81     11.45 o 
  -4  -5  13        3.72        5.80     13.64 o 
  -3  -5  13       86.05       87.13      9.63 o 
  -2  -5  13      183.75      216.82     15.41 o 
  -1  -5  13        5.38       12.31     10.03 o 
   0  -5  13      279.44      300.22     14.38 o 
   1  -5  13       17.69       17.56      8.85 o 
   2  -5  13       24.52       19.48      7.59 o 
   3  -5  13       58.85       55.79     16.51 o 
   4  -5  13        8.17       36.54     34.33 o 
  -5  -4  13        0.28       -0.55     10.79 o 
  -4  -4  13        3.24        7.74     14.54 o 
  -3  -4  13       21.37       29.18      9.16 o 
  -2  -4  13      505.41      521.20     15.23 o 
  -1  -4  13      114.84      116.37     10.40 o 
   0  -4  13        0.02       -7.70      7.25 o 
   1  -4  13       89.33       94.67      7.24 o 
   2  -4  13        2.24       10.72      4.21 o 
   3  -4  13       10.37        1.48     19.75 o 
   4  -4  13        4.94       54.96     21.84 o 
  -5  -3  13        2.46       -7.63     10.12 o 
  -4  -3  13        0.16        2.07     12.93 o 
  -3  -3  13       36.63       65.03     15.57 o 
  -2  -3  13      987.86     1000.82     19.85 o 
  -1  -3  13       24.04       28.74     13.30 o 
   0  -3  13      114.01      128.65      8.64 o 
   1  -3  13       28.26       27.38      8.81 o 
   2  -3  13        4.26        0.95      5.74 o 
   3  -3  13      210.65      170.43     21.77 o 
   4  -3  13        5.83       16.79     14.40 o 
   5  -3  13        0.31       -5.35     37.00 o 
  -5  -2  13        7.76        6.39      9.70 o 
  -4  -2  13        5.87        0.93     17.16 o 
  -3  -2  13       50.99       62.32     17.48 o 
  -2  -2  13      293.99      308.22     19.23 o 
  -1  -2  13        9.17        7.31      8.34 o 
   0  -2  13      155.01      167.55     12.37 o 
   1  -2  13      230.05      261.09     14.86 o 
   2  -2  13       35.64       47.03      6.61 o 
   3  -2  13      180.75      175.27     17.31 o 
   4  -2  13       94.41       86.02     38.04 o 
   5  -2  13        0.93       -5.20     35.51 o 
  -5  -1  13        0.80      -10.25     15.31 o 
  -4  -1  13       14.88        1.09     12.71 o 
  -3  -1  13        1.12        0.67     11.75 o 
  -2  -1  13      135.00      153.85     32.32 o 
  -1  -1  13        4.31       -7.16      8.61 o 
   0  -1  13       94.30      120.21     15.60 o 
   1  -1  13        8.07       13.85     11.34 o 
   2  -1  13        0.41        6.57      5.77 o 
   3  -1  13       12.96       11.89     11.72 o 
   4  -1  13       65.43       92.67     34.70 o 
   5  -1  13        0.00        0.89     19.61 o 
  -5   0  13        8.87       -2.02     11.59 o 
  -4   0  13        0.20       -1.11     17.36 o 
  -3   0  13       81.62       72.13     11.61 o 
  -2   0  13       12.01       12.10     12.41 o 
  -1   0  13       13.43       16.98      8.91 o 
   0   0  13       45.21       43.80     18.20 o 
   1   0  13       10.36       17.14      8.98 o 
   2   0  13        2.46      -10.43     16.54 o 
   3   0  13       14.37        9.29     12.11 o 
   4   0  13       53.35       53.15     16.18 o 
   5   0  13        8.14        8.87     18.65 o 
  -5   1  13        3.55       23.46     15.51 o 
  -4   1  13        4.00        5.52     11.10 o 
  -3   1  13       54.87       50.55     14.98 o 
  -2   1  13      678.06      669.06     57.43 o 
  -1   1  13        5.88        4.94     10.47 o 
   0   1  13      487.12      514.96     17.24 o 
   1   1  13       79.16      103.68     20.43 o 
   2   1  13      116.90      119.89     11.03 o 
   3   1  13        7.16       17.68     13.76 o 
   4   1  13        0.47        7.31     19.54 o 
   5   1  13        6.98       -8.12     13.86 o 
  -5   2  13        0.99        3.68     12.97 o 
  -4   2  13        4.51       -8.43     13.67 o 
  -3   2  13       31.43       14.65     13.74 o 
  -2   2  13      122.69      132.17     36.48 o 
  -1   2  13       15.15       27.52     12.45 o 
   0   2  13      165.98      168.43     12.41 o 
   1   2  13      140.32      164.32     12.42 o 
   2   2  13       42.15       44.95     12.12 o 
   3   2  13     1481.13     1384.02     24.13 o 
   4   2  13        8.16       11.03     11.39 o 
   5   2  13        0.11       10.93     16.52 o 
  -5   3  13       10.83       26.35     14.41 o 
  -4   3  13        0.09        9.21     17.46 o 
  -3   3  13      153.41      141.96     17.01 o 
  -2   3  13      825.92      841.70     61.89 o 
  -1   3  13      167.91      164.06     13.61 o 
   0   3  13       99.51      112.14     16.85 o 
   1   3  13      747.58      763.48     19.99 o 
   2   3  13       16.00       25.71      9.34 o 
   3   3  13     1550.46     1466.00     18.09 o 
   4   3  13      431.67      454.89     19.32 o 
   5   3  13        2.20        6.19     12.86 o 
  -5   4  13        1.69       12.33     37.74 o 
  -4   4  13        0.23       -7.05     18.20 o 
  -3   4  13       26.10       35.76     16.27 o 
  -2   4  13        6.99       15.90     11.86 o 
  -1   4  13        0.76        6.50     10.13 o 
   0   4  13       61.96       78.44      9.88 o 
   1   4  13       87.98       93.20     11.96 o 
   2   4  13       86.56       89.68      9.88 o 
   3   4  13      178.44      161.51      8.72 o 
   4   4  13       26.91       28.19      5.88 o 
   5   4  13        8.62       26.40     14.99 o 
  -5   5  13        6.72       18.57     24.22 o 
  -4   5  13        0.02      -12.86     18.80 o 
  -3   5  13      111.45      117.11     17.13 o 
  -2   5  13      238.32      295.41     35.14 o 
  -1   5  13        8.76        9.60     12.69 o 
   0   5  13      831.44      812.65     15.78 o 
   1   5  13      340.64      350.79     13.85 o 
   2   5  13      151.03      132.61     20.58 o 
   3   5  13      507.41      493.05     20.77 o 
   4   5  13       11.67        5.16      6.59 o 
   5   5  13        1.03       -3.77     19.31 o 
  -5   6  13        0.96       -7.13     24.22 o 
  -4   6  13        0.05       -2.94     15.85 o 
  -3   6  13       22.48       29.99     13.71 o 
  -2   6  13      424.61      405.90     16.74 o 
  -1   6  13       13.27       19.74     13.29 o 
   0   6  13      146.19      133.97     17.91 o 
   1   6  13       58.65       57.65      9.16 o 
   2   6  13      167.94      178.44     10.29 o 
   3   6  13     1536.14     1485.05     16.94 o 
   4   6  13      164.43      169.20      9.58 o 
   5   6  13        0.02        5.74     13.17 o 
  -5   7  13        4.49       -2.97     23.92 o 
  -4   7  13        4.39        4.16     17.95 o 
  -3   7  13       93.39       99.76     14.59 o 
  -2   7  13      921.44      921.31     39.75 o 
  -1   7  13        0.45       -5.22     10.72 o 
   0   7  13      106.90      125.01     24.89 o 
   1   7  13        4.84       10.91     10.88 o 
   2   7  13        8.92       11.94      8.19 o 
   3   7  13       71.45       80.70      7.25 o 
   4   7  13       42.08       49.27      6.80 o 
   5   7  13        6.77        8.86      8.78 o 
  -4   8  13        0.01       -1.34     14.44 o 
  -3   8  13       81.30       56.44     17.36 o 
  -2   8  13      419.54      444.88     17.68 o 
  -1   8  13        7.03       10.47     13.44 o 
   0   8  13      111.61      101.57     12.98 o 
   1   8  13       19.41       22.25     10.54 o 
   2   8  13        0.26        0.18      9.53 o 
   3   8  13       18.19       14.85      7.64 o 
   4   8  13        9.56        4.78      6.70 o 
   5   8  13        4.70       11.06     10.67 o 
  -4   9  13        1.91      -24.37     16.25 o 
  -3   9  13       32.66       24.43     23.53 o 
  -2   9  13      201.77      216.62     17.83 o 
  -1   9  13        0.83        5.30     13.88 o 
   0   9  13       77.83       66.80     13.54 o 
   1   9  13       13.41       20.84     15.66 o 
   2   9  13       13.54       23.33      7.09 o 
   3   9  13        7.73        9.04      8.73 o 
   4   9  13       45.10       63.86     10.71 o 
   5   9  13       17.93       25.64      7.09 o 
  -4  10  13        0.19        2.38     24.22 o 
  -3  10  13        0.35       17.66     38.49 o 
  -2  10  13        2.22        7.36     14.26 o 
  -1  10  13       18.39       22.69     14.51 o 
   0  10  13       66.78       67.87     13.15 o 
   1  10  13      182.86      207.21     12.94 o 
   2  10  13        1.25       -5.38      6.66 o 
   3  10  13      425.99      371.19     11.03 o 
   4  10  13        5.55       14.71      9.00 o 
   5  10  13        2.11      -11.28      9.65 o 
  -4  11  13        0.64       86.34     27.49 o 
  -3  11  13        7.33       41.75     30.31 o 
  -2  11  13       25.92       17.19     12.86 o 
  -1  11  13        0.06      -15.04     11.13 o 
   0  11  13       64.44       70.16     17.16 o 
   1  11  13        7.24       14.61     10.37 o 
   2  11  13       16.52       10.65      9.24 o 
   3  11  13      178.18      160.89      7.91 o 
   4  11  13       51.89       18.14      8.91 o 
   5  11  13        3.65        7.22     11.88 o 
  -3  12  13        8.57      -15.58     17.53 o 
  -2  12  13      113.25      136.75     18.44 o 
  -1  12  13       13.70        9.15     12.91 o 
   0  12  13      177.23      196.87     11.81 o 
   1  12  13       29.59       27.17     11.45 o 
   2  12  13        7.49       13.69      7.61 o 
   3  12  13       74.93       89.38      8.42 o 
   4  12  13       34.63       27.37      9.07 o 
   5  12  13        4.35        8.33      9.77 o 
  -3  13  13        2.50       62.56     42.80 o 
  -2  13  13       30.17       12.19     13.09 o 
  -1  13  13       55.76       25.29     19.17 o 
   0  13  13      275.89      268.52     14.81 o 
   1  13  13       16.79        4.36      8.41 o 
   2  13  13       19.76       15.82      8.19 o 
   3  13  13       16.56       16.95      8.20 o 
   4  13  13       14.60       14.76     11.39 o 
   5  13  13        1.18        1.23      6.71 o 
  -3  14  13        5.49       13.52     41.61 o 
  -2  14  13        2.87       -2.39     30.69 o 
  -1  14  13       27.07       30.56     16.20 o 
   0  14  13       38.87       30.70     16.23 o 
   1  14  13        0.23       -7.05      9.39 o 
   2  14  13        9.48        4.89      6.37 o 
   3  14  13       79.61       84.11      7.34 o 
   4  14  13        3.73        0.41      6.60 o 
  -2  15  13       58.76       84.39     17.51 o 
  -1  15  13        1.84      -18.32     13.84 o 
   0  15  13       18.94       22.15     12.14 o 
   1  15  13       26.36       16.59      8.72 o 
   2  15  13        0.55        5.23     11.43 o 
   3  15  13       19.22       10.41      6.93 o 
   4  15  13       13.00       32.30     19.87 o 
  -2  16  13       24.17       55.87     37.74 o 
  -1  16  13       20.54        1.93     12.78 o 
   0  16  13       29.22       54.95     19.29 o 
   1  16  13       44.26       63.85     13.47 o 
   2  16  13        0.07       19.57     12.07 o 
   3  16  13        3.59       17.76     11.02 o 
   4  16  13       17.11       57.66     20.66 o 
  -1  17  13        0.01       -4.82     12.71 o 
   0  17  13       12.87       15.36     12.46 o 
   1  17  13       33.38       20.84      9.29 o 
   2  17  13       15.14       15.66      7.41 o 
   3  17  13        0.42        2.67     12.63 o 
   0  18  13        0.01       -2.48     11.50 o 
   1  18  13       43.52       37.85     13.51 o 
   2  18  13       23.32        5.09     14.68 o 
  -2 -11  14       20.95        3.99      9.85 o 
  -1 -11  14        0.32       -3.64     13.99 o 
   0 -11  14       17.66        5.38      8.75 o 
   1 -11  14       39.66       52.88      9.83 o 
  -3 -10  14       20.92       21.65     12.71 o 
  -2 -10  14       16.46        3.44      7.85 o 
  -1 -10  14       10.45       13.39     10.54 o 
   0 -10  14       25.70       27.69      9.17 o 
   1 -10  14       71.08       66.36     11.68 o 
   2 -10  14       10.59       34.90     18.43 o 
  -3  -9  14        9.40       -1.17      6.35 o 
  -2  -9  14        0.09       -0.90      7.03 o 
  -1  -9  14        7.80       13.19     10.25 o 
   0  -9  14       10.20       15.57     11.37 o 
   1  -9  14       10.78        7.81     12.14 o 
   2  -9  14        0.85       45.13     46.96 o 
  -4  -8  14       10.95       34.68      9.73 o 
  -3  -8  14       35.11       59.97     23.03 o 
  -2  -8  14       21.16       21.85      9.52 o 
  -1  -8  14       84.51       90.00     12.42 o 
   0  -8  14       16.88       22.29     11.09 o 
   1  -8  14        7.45        7.10     12.55 o 
   2  -8  14        0.06       16.23     14.47 o 
   3  -8  14        8.65       17.97     37.60 o 
  -4  -7  14        2.21       11.64     13.67 o 
  -3  -7  14       30.35       36.82     10.42 o 
  -2  -7  14        0.75        1.82      8.98 o 
  -1  -7  14      145.82      191.37     15.90 o 
   0  -7  14       71.62       82.37     11.72 o 
   1  -7  14       14.25        4.98      9.20 o 
   2  -7  14        5.73        7.29      8.32 o 
   3  -7  14       28.26       13.56     13.81 o 
  -4  -6  14        3.38       28.29     13.88 o 
  -3  -6  14        2.51        8.52      8.12 o 
  -2  -6  14        4.23        1.38      6.61 o 
  -1  -6  14       65.03       80.32     11.42 o 
   0  -6  14      137.70      151.15     12.96 o 
   1  -6  14       27.71       18.69      9.26 o 
   2  -6  14        0.95       14.36      7.34 o 
   3  -6  14       10.06       58.18     49.63 o 
  -4  -5  14        3.54       -2.96     10.17 o 
  -3  -5  14       47.79       55.19      8.27 o 
  -2  -5  14       21.98       29.24      8.49 o 
  -1  -5  14        4.35        1.35      8.01 o 
   0  -5  14      128.02      147.79     11.34 o 
   1  -5  14        0.21       -1.53     11.10 o 
   2  -5  14       26.34       19.64      4.84 o 
   3  -5  14        9.43       -0.66     12.78 o 
   4  -5  14        2.09        9.20     51.19 o 
  -5  -4  14        1.42        2.19     10.44 o 
  -4  -4  14        4.46        9.56     11.11 o 
  -3  -4  14        1.69       -3.54      7.67 o 
  -2  -4  14      184.23      180.29     12.55 o 
  -1  -4  14       30.61       53.67     21.40 o 
   0  -4  14        0.09        0.80      7.33 o 
   1  -4  14        2.56        2.50      7.45 o 
   2  -4  14        1.36       10.47     10.00 o 
   3  -4  14       17.13        4.50     15.14 o 
   4  -4  14        6.29      -42.89     32.62 o 
  -5  -3  14        4.54        6.38     17.69 o 
  -4  -3  14        3.61        9.38     10.24 o 
  -3  -3  14      231.14      233.34     32.91 o 
  -2  -3  14       97.93      120.97     12.18 o 
  -1  -3  14        3.73        7.28     15.38 o 
   0  -3  14       14.85       19.52     12.06 o 
   1  -3  14       10.57       17.10      8.34 o 
   2  -3  14        0.07        0.58      4.11 o 
   3  -3  14      151.37      168.95     21.32 o 
   4  -3  14        2.64       47.01     25.53 o 
  -5  -2  14        0.08        4.46     11.53 o 
  -4  -2  14        3.58       15.51     12.31 o 
  -3  -2  14      232.99      239.30     24.67 o 
  -2  -2  14       16.80        6.71      9.37 o 
  -1  -2  14       18.91       23.59     13.89 o 
   0  -2  14       96.34      109.73     18.50 o 
   1  -2  14      105.82      116.52      7.94 o 
   2  -2  14       80.76       87.69     15.97 o 
   3  -2  14       82.69       67.71     16.23 o 
   4  -2  14        5.78        5.51     17.09 o 
   5  -2  14        1.64       -2.82     21.70 o 
  -5  -1  14        1.57        4.44     14.19 o 
  -4  -1  14        8.62        5.12     15.08 o 
  -3  -1  14      743.82      637.61     19.28 o 
  -2  -1  14      243.39      271.41     15.09 o 
  -1  -1  14       20.86       14.67     16.08 o 
   0  -1  14       34.54       52.21     10.77 o 
   1  -1  14       11.08       15.26     11.86 o 
   2  -1  14       10.65       10.93      6.56 o 
   3  -1  14       63.12       34.96     15.46 o 
   4  -1  14        7.48       10.37     13.44 o 
   5  -1  14        0.78       13.05     16.56 o 
  -5   0  14        0.29       -6.91     20.29 o 
  -4   0  14        4.10        2.76     13.32 o 
  -3   0  14       46.71       40.20     13.84 o 
  -2   0  14       23.55       18.58     10.64 o 
  -1   0  14        3.04       12.24     12.43 o 
   0   0  14       26.81       19.43      9.20 o 
   1   0  14        6.69        3.69     18.50 o 
   2   0  14        6.88        2.56     12.12 o 
   3   0  14       52.38       71.44     15.48 o 
   4   0  14        9.40        3.07     14.68 o 
   5   0  14        4.96       13.54     18.56 o 
  -5   1  14        1.94      -25.34     16.89 o 
  -4   1  14        1.90        3.60     14.20 o 
  -3   1  14       28.86       30.62     25.63 o 
  -2   1  14       64.78       51.05     25.04 o 
  -1   1  14       35.40       32.08     12.41 o 
   0   1  14      310.44      328.22     15.01 o 
   1   1  14        0.73       -9.07     10.87 o 
   2   1  14       56.36       77.94     13.44 o 
   3   1  14      702.40      676.18     23.87 o 
   4   1  14        1.35       14.58     12.35 o 
   5   1  14        8.56        1.03     37.15 o 
  -5   2  14        2.42        5.77     13.22 o 
  -4   2  14        7.85       -6.32     12.26 o 
  -3   2  14       11.78       21.77     14.96 o 
  -2   2  14      150.75      148.34     12.94 o 
  -1   2  14        0.18       -0.46      9.33 o 
   0   2  14      185.17      200.96     14.02 o 
   1   2  14        1.98       18.27     11.52 o 
   2   2  14       99.01      126.03     11.80 o 
   3   2  14      196.97      214.64     17.78 o 
   4   2  14       36.97       30.36     14.89 o 
   5   2  14        0.02       -5.69     16.94 o 
  -5   3  14       11.29        7.72     16.56 o 
  -4   3  14        0.24       -2.67     12.53 o 
  -3   3  14      143.58      126.80     14.22 o 
  -2   3  14      120.36       97.34     17.76 o 
  -1   3  14      256.93      240.79     21.24 o 
   0   3  14      195.83      177.31     13.59 o 
   1   3  14       93.83      120.54     10.71 o 
   2   3  14       69.24       74.62     12.77 o 
   3   3  14       40.86       54.07      7.01 o 
   4   3  14      179.85      155.91     27.49 o 
   5   3  14        0.00       29.67     16.67 o 
  -5   4  14        1.63       24.45     15.40 o 
  -4   4  14        1.50       -9.25     15.66 o 
  -3   4  14       37.49       46.80     15.87 o 
  -2   4  14      166.30      169.67     14.03 o 
  -1   4  14        1.97       -5.64     10.54 o 
   0   4  14       39.73       46.28     10.41 o 
   1   4  14        0.05       -0.48     10.03 o 
   2   4  14       37.53       53.87     10.03 o 
   3   4  14      482.16      509.15     11.20 o 
   4   4  14        0.66        3.84      9.00 o 
   5   4  14       23.62       10.69     21.43 o 
  -5   5  14       16.49      -12.33     23.63 o 
  -4   5  14        1.94        7.48     20.06 o 
  -3   5  14      461.08      453.12     21.95 o 
  -2   5  14       27.47       23.41     12.86 o 
  -1   5  14       18.66       26.66     13.68 o 
   0   5  14      580.82      590.51     14.93 o 
   1   5  14       94.73      106.27     10.36 o 
   2   5  14       40.52       63.82     11.00 o 
   3   5  14      480.06      496.98     14.80 o 
   4   5  14       39.18       44.86      5.47 o 
   5   5  14        0.07        8.83     19.84 o 
  -5   6  14        0.09       47.70     42.65 o 
  -4   6  14        6.71       11.84     19.09 o 
  -3   6  14        2.32        1.17     12.29 o 
  -2   6  14       45.16       38.55     13.58 o 
  -1   6  14       16.48       30.57     11.52 o 
   0   6  14      131.66      123.90     13.84 o 
   1   6  14        5.79       -6.34      8.97 o 
   2   6  14       75.15       81.61     12.02 o 
   3   6  14      505.25      508.28     13.04 o 
   4   6  14        6.77        7.02     10.94 o 
   5   6  14        2.07       11.24     14.42 o 
  -4   7  14        0.33      -17.60     15.02 o 
  -3   7  14      383.69      284.56     24.52 o 
  -2   7  14        6.35       15.40     15.85 o 
  -1   7  14        4.07       13.02     11.77 o 
   0   7  14       46.09       44.77     10.95 o 
   1   7  14        3.01        5.44     11.65 o 
   2   7  14        1.37        7.48      8.59 o 
   3   7  14      454.23      475.71     11.67 o 
   4   7  14       22.27       26.39      9.09 o 
   5   7  14        3.84       -3.78      7.69 o 
  -4   8  14        5.55        1.04     23.81 o 
  -3   8  14        0.71      -12.07     13.77 o 
  -2   8  14        0.01       -1.84     12.40 o 
  -1   8  14       44.74       60.90     15.45 o 
   0   8  14        6.65        4.71     10.09 o 
   1   8  14        0.03        1.72     10.78 o 
   2   8  14       59.62       64.79     12.12 o 
   3   8  14       22.02       47.05      8.60 o 
   4   8  14        5.57        3.92     10.63 o 
   5   8  14        2.10        1.48      9.21 o 
  -4   9  14        3.61       -0.75     18.06 o 
  -3   9  14        4.29        5.79     15.16 o 
  -2   9  14       42.58       33.62     16.15 o 
  -1   9  14       31.56       42.65     13.75 o 
   0   9  14       19.05       19.04     10.45 o 
   1   9  14        1.06       12.25     11.23 o 
   2   9  14       18.32        7.67      8.77 o 
   3   9  14      136.62      115.56     11.48 o 
   4   9  14       37.29       24.08      9.84 o 
   5   9  14        6.80        5.07     13.35 o 
  -4  10  14        0.10      -36.39     45.25 o 
  -3  10  14        0.06       17.47     17.97 o 
  -2  10  14       70.58       92.20     32.69 o 
  -1  10  14        2.03        4.86     14.04 o 
   0  10  14       99.76       99.57     14.69 o 
   1  10  14        8.88       18.86     16.43 o 
   2  10  14        1.06        3.06      7.55 o 
   3  10  14       30.45       48.84      8.14 o 
   4  10  14        9.80       12.50      6.94 o 
   5  10  14        4.19        5.21     11.56 o 
  -4  11  14        0.67      -71.48     48.15 o 
  -3  11  14       36.81       22.12     15.00 o 
  -2  11  14       48.67       51.48     16.84 o 
  -1  11  14        0.48       16.73     14.60 o 
   0  11  14        0.14       -6.06     17.30 o 
   1  11  14       69.70       78.32     12.40 o 
   2  11  14        6.78        6.14      8.44 o 
   3  11  14      115.40      123.91     22.10 o 
   4  11  14       50.75       39.92      7.37 o 
   5  11  14        2.16        6.96      7.27 o 
  -3  12  14       35.89       19.13     19.62 o 
  -2  12  14        0.20       11.10     14.27 o 
  -1  12  14        5.19        4.92     17.46 o 
   0  12  14        9.99        3.37     11.39 o 
   1  12  14       10.89       29.24     11.12 o 
   2  12  14       13.32       15.62      8.40 o 
   3  12  14       51.64       49.70      7.38 o 
   4  12  14       10.09        9.55      7.05 o 
   5  12  14        0.01        1.55      7.13 o 
  -3  13  14        0.15      -23.99     15.99 o 
  -2  13  14        0.01       -3.84     16.30 o 
  -1  13  14       53.70       90.51     20.66 o 
   0  13  14       64.51       55.04     12.62 o 
   1  13  14        1.37       -4.04      8.43 o 
   2  13  14        0.06        8.52      7.88 o 
   3  13  14       18.65        6.45      7.98 o 
   4  13  14       10.99        4.31      7.94 o 
  -3  14  14       17.74       47.55     25.41 o 
  -2  14  14        2.59        5.30     22.74 o 
  -1  14  14       20.86        4.21     11.37 o 
   0  14  14        8.66       25.31     10.02 o 
   1  14  14        4.63        6.58     10.77 o 
   2  14  14        0.27       -9.09      8.58 o 
   3  14  14       30.55       16.87     11.91 o 
   4  14  14        1.47        3.20     11.44 o 
  -2  15  14        4.32       27.72     15.08 o 
  -1  15  14        0.02        4.95     14.42 o 
   0  15  14       19.54       23.50     10.08 o 
   1  15  14       10.80       16.56     13.35 o 
   2  15  14        0.60       18.23     14.00 o 
   3  15  14       26.92       16.13      7.29 o 
   4  15  14        1.58        5.68      8.62 o 
  -2  16  14        0.00       18.87     21.70 o 
  -1  16  14        4.56        2.31     13.75 o 
   0  16  14       42.59       42.15      9.38 o 
   1  16  14       16.72        0.62     10.86 o 
   2  16  14        0.02       -5.74     17.11 o 
   3  16  14        8.05        9.83      7.61 o 
  -1  17  14        0.72        4.00     13.27 o 
   0  17  14       11.41       22.84      9.97 o 
   1  17  14       32.66       20.10     13.71 o 
   2  17  14        5.17       -2.10      8.76 o 
   3  17  14       10.43       10.80      6.34 o 
   0  18  14       11.82       23.41     24.82 o 
   1  18  14       33.57       52.15     17.53 o 
   2  18  14        3.13       28.49     27.64 o 
  -1 -11  15        0.28       -8.19      9.61 o 
   0 -11  15        5.50        7.00      8.18 o 
  -2 -10  15        0.14        2.90     10.43 o 
  -1 -10  15        0.52       11.00      8.84 o 
   0 -10  15       12.21       10.63     12.14 o 
   1 -10  15       14.38        7.76      7.88 o 
  -3  -9  15        0.10       -9.46      8.72 o 
  -2  -9  15        5.03        2.23      7.93 o 
  -1  -9  15        1.25       10.76      9.85 o 
   0  -9  15       13.21        7.10      9.61 o 
   1  -9  15        0.95       14.71     10.69 o 
   2  -9  15        3.37       14.58     19.13 o 
  -3  -8  15        0.48       -5.42     22.51 o 
  -2  -8  15        9.95        3.11      9.68 o 
  -1  -8  15        7.94        5.32      8.44 o 
   0  -8  15       28.77       28.13      9.93 o 
   1  -8  15       11.04      -20.66     13.77 o 
   2  -8  15        7.80       33.72      8.40 o 
  -4  -7  15       11.98       22.18      8.47 o 
  -3  -7  15        0.12       34.79     17.24 o 
  -2  -7  15        1.61       10.50     10.01 o 
  -1  -7  15       43.55       43.23     11.18 o 
   0  -7  15        0.00        1.14     15.38 o 
   1  -7  15        7.80        2.99      8.52 o 
   2  -7  15        4.55       -2.64      5.79 o 
   3  -7  15        0.28       16.22     17.40 o 
  -4  -6  15        1.15       24.86      8.98 o 
  -3  -6  15        0.93        0.18     13.37 o 
  -2  -6  15        0.78       -0.51      8.21 o 
  -1  -6  15        2.42        8.15     10.48 o 
   0  -6  15        5.47        4.89     19.54 o 
   1  -6  15       40.81       46.75      8.92 o 
   2  -6  15        9.90        8.58      5.61 o 
   3  -6  15        1.87       -1.69     16.17 o 
  -4  -5  15        4.19       -5.46     10.82 o 
  -3  -5  15       60.89      114.14     32.12 o 
  -2  -5  15       31.73       21.49     11.14 o 
  -1  -5  15       27.65       43.19     11.45 o 
   0  -5  15        0.02       -1.71     15.09 o 
   1  -5  15        0.44        7.12      7.60 o 
   2  -5  15       96.96       81.78     25.51 o 
   3  -5  15        2.64       46.14     17.53 o 
   4  -5  15        3.58      -23.15     16.72 o 
  -4  -4  15        2.76       14.10     11.74 o 
  -3  -4  15      189.96      195.29     40.86 o 
  -2  -4  15       52.27       37.56      9.23 o 
  -1  -4  15       36.34       44.45     16.40 o 
   0  -4  15        6.72       -4.34      9.31 o 
   1  -4  15       30.15       27.08      6.84 o 
   2  -4  15      127.14       98.22      9.25 o 
   3  -4  15        0.32       -7.64     15.97 o 
   4  -4  15       18.33       53.22     21.10 o 
  -4  -3  15       24.79       14.99     10.74 o 
  -3  -3  15       12.87       27.86     11.99 o 
  -2  -3  15       27.13       29.82      9.69 o 
  -1  -3  15       59.55       91.68     13.13 o 
   0  -3  15       34.88       38.35      7.73 o 
   1  -3  15        9.11       15.87      9.83 o 
   2  -3  15        5.33        9.91      6.73 o 
   3  -3  15       20.80       18.57     15.85 o 
   4  -3  15        2.39       20.58     19.09 o 
  -5  -2  15        7.63       11.43     12.24 o 
  -4  -2  15        4.40       12.48     10.72 o 
  -3  -2  15      182.86      173.20     14.85 o 
  -2  -2  15        3.11       -5.64     22.44 o 
  -1  -2  15       30.93       17.47     12.62 o 
   0  -2  15       45.75       43.27     10.55 o 
   1  -2  15       52.39       66.99      8.83 o 
   2  -2  15        2.18       -6.98      7.21 o 
   3  -2  15       35.34       39.81     13.07 o 
   4  -2  15        3.82        2.87     15.97 o 
  -5  -1  15        4.19        7.14     16.27 o 
  -4  -1  15        0.21      -14.24     13.46 o 
  -3  -1  15        8.69       10.36     10.28 o 
  -2  -1  15        9.49       17.26     17.87 o 
  -1  -1  15       10.64       18.75     11.61 o 
   0  -1  15        0.10        2.47     11.55 o 
   1  -1  15        7.88       17.68     12.69 o 
   2  -1  15      220.07      212.49      9.04 o 
   3  -1  15       42.49       25.23     12.45 o 
   4  -1  15        2.18      -12.80     17.91 o 
  -5   0  15        0.41        3.36     12.44 o 
  -4   0  15       30.80       17.92     12.18 o 
  -3   0  15      303.79      325.88     16.97 o 
  -2   0  15        2.53        4.78     10.60 o 
  -1   0  15        3.20       -5.73     10.06 o 
   0   0  15        0.22        8.55     12.56 o 
   1   0  15        0.01        7.78     11.73 o 
   2   0  15     1106.12     1069.96     23.68 o 
   3   0  15       23.63       17.22     14.57 o 
   4   0  15        0.44       19.33     30.24 o 
   5   0  15        0.27       -6.89     25.04 o 
  -5   1  15        0.33      -14.10     16.52 o 
  -4   1  15       71.90       57.84     19.47 o 
  -3   1  15      124.68      134.54     30.24 o 
  -2   1  15       15.21       20.63     11.51 o 
  -1   1  15       74.54      102.44     27.12 o 
   0   1  15       40.81       33.86     17.81 o 
   1   1  15        2.28       -9.67     10.28 o 
   2   1  15      191.83      204.59     13.21 o 
   3   1  15        2.76        9.61      6.28 o 
   4   1  15        1.79       21.12     20.06 o 
   5   1  15       11.29        4.57     14.69 o 
  -5   2  15        0.02      -17.19     29.05 o 
  -4   2  15        1.37      -21.43     16.18 o 
  -3   2  15        3.81        9.78     11.71 o 
  -2   2  15       24.82       19.60     20.30 o 
  -1   2  15        0.25       14.85     13.69 o 
   0   2  15       35.86       27.84     10.71 o 
   1   2  15      131.67      171.44     19.48 o 
   2   2  15      142.96      156.89     15.60 o 
   3   2  15      225.87      187.81      9.92 o 
   4   2  15       37.61       30.77     19.69 o 
   5   2  15        0.38      -27.67     18.45 o 
  -5   3  15        0.48       14.97     22.96 o 
  -4   3  15        0.10        4.62     15.42 o 
  -3   3  15       70.33       70.64     22.46 o 
  -2   3  15        6.56       19.13     12.21 o 
  -1   3  15       96.40      121.16     27.19 o 
   0   3  15      175.23      150.00     14.32 o 
   1   3  15       93.51      108.71     11.29 o 
   2   3  15      238.91      244.52     16.44 o 
   3   3  15        4.15       -0.53      6.27 o 
   4   3  15       27.72       30.37     16.87 o 
   5   3  15        4.27       24.34     20.43 o 
  -5   4  15        2.63        2.33     17.45 o 
  -4   4  15        0.53       29.22     14.32 o 
  -3   4  15      575.75      537.99     18.53 o 
  -2   4  15        0.19        6.98     20.86 o 
  -1   4  15        0.10      -13.00     11.19 o 
   0   4  15        0.39       10.74     10.54 o 
   1   4  15       50.25       49.41     18.15 o 
   2   4  15     1875.56     1947.63     53.27 o 
   3   4  15      449.19      438.20     10.85 o 
   4   4  15       17.74       14.52      5.27 o 
   5   4  15       29.20       14.41     13.69 o 
  -5   5  15        6.88       -8.72     18.59 o 
  -4   5  15       19.64       25.00     14.58 o 
  -3   5  15       40.96       16.71     15.75 o 
  -2   5  15        5.21        7.14     12.44 o 
  -1   5  15        3.90       19.82     13.84 o 
   0   5  15      164.08      138.18     12.56 o 
   1   5  15       21.94       34.67     10.20 o 
   2   5  15      525.34      539.95     18.20 o 
   3   5  15      280.76      280.09      8.68 o 
   4   5  15       22.20       28.13      7.07 o 
   5   5  15        2.63       -4.08     31.06 o 
  -4   6  15        5.32      -11.35     24.82 o 
  -3   6  15        7.23       14.05     16.96 o 
  -2   6  15       21.48       31.43     23.35 o 
  -1   6  15        2.23       10.79     11.78 o 
   0   6  15       14.98       17.43     19.14 o 
   1   6  15       86.23       79.06     13.40 o 
   2   6  15        9.76       12.82     15.83 o 
   3   6  15      150.26      132.04     19.00 o 
   4   6  15        3.31        4.15      8.96 o 
   5   6  15        1.94       24.89     12.46 o 
  -4   7  15        0.04       -2.08     17.56 o 
  -3   7  15        3.99       -7.15     13.58 o 
  -2   7  15        1.94        0.87     12.26 o 
  -1   7  15       14.63       14.16     14.71 o 
   0   7  15        3.03        9.29     11.96 o 
   1   7  15        0.17       -7.56      9.98 o 
   2   7  15      242.68      244.81     14.47 o 
   3   7  15       34.34       34.76      7.40 o 
   4   7  15       22.48       29.91      8.48 o 
   5   7  15        0.61       14.87     12.19 o 
  -4   8  15        7.63       10.61     15.72 o 
  -3   8  15      296.00      302.94     43.24 o 
  -2   8  15        2.64       -2.83     15.28 o 
  -1   8  15       31.70       24.11     15.71 o 
   0   8  15        0.21        6.80     10.73 o 
   1   8  15        0.05       -4.38     16.55 o 
   2   8  15     1201.56     1178.38     42.42 o 
   3   8  15        1.26       10.74      9.35 o 
   4   8  15       33.02       28.18      7.06 o 
   5   8  15        6.25        6.28      7.03 o 
  -4   9  15       15.20        5.54     20.45 o 
  -3   9  15       69.72      143.70     32.84 o 
  -2   9  15        4.28       12.36     15.11 o 
  -1   9  15       42.71       45.31     12.87 o 
   0   9  15        3.69        8.39     14.13 o 
   1   9  15        6.22        9.10     12.08 o 
   2   9  15      113.09      101.71     10.95 o 
   3   9  15        0.32        4.47      7.72 o 
   4   9  15        1.90        1.18      7.40 o 
   5   9  15        4.52       21.86     15.02 o 
  -4  10  15        0.27       38.52     16.88 o 
  -3  10  15        1.11      -31.72     43.91 o 
  -2  10  15       21.86       22.44     29.87 o 
  -1  10  15        0.07        5.94     13.94 o 
   0  10  15      110.32      128.22     30.39 o 
   1  10  15        6.77        0.26     11.74 o 
   2  10  15        5.19       11.87      7.71 o 
   3  10  15      135.05      114.60     10.73 o 
   4  10  15        0.81        7.95      8.13 o 
   5  10  15        0.54      -12.40      8.26 o 
  -3  11  15        4.60       46.97     54.24 o 
  -2  11  15        0.25        3.05     14.58 o 
  -1  11  15       20.59       17.77     13.67 o 
   0  11  15      118.68      134.25     12.31 o 
   1  11  15       83.03       67.16     13.69 o 
   2  11  15        2.42        5.49      8.59 o 
   3  11  15       14.28       22.51     10.28 o 
   4  11  15       10.35       11.97     10.98 o 
   5  11  15        1.08        9.80      8.34 o 
  -3  12  15       13.20       37.87     27.86 o 
  -2  12  15        0.17       10.20     13.41 o 
  -1  12  15       17.08       14.58     14.05 o 
   0  12  15       22.61       29.44     21.77 o 
   1  12  15       48.54       27.62      9.94 o 
   2  12  15      152.04      173.68     11.89 o 
   3  12  15       46.43       34.43     10.08 o 
   4  12  15        2.07       -6.70      8.30 o 
   5  12  15        0.01       -5.40      9.88 o 
  -3  13  15       15.49       33.89     19.23 o 
  -2  13  15        2.37       23.09     34.70 o 
  -1  13  15       11.01        3.32     19.36 o 
   0  13  15        8.82      -14.64     15.38 o 
   1  13  15        0.03       15.40      9.34 o 
   2  13  15      156.23      125.45     12.20 o 
   3  13  15       34.59       32.28      9.15 o 
   4  13  15        0.06        3.08      8.27 o 
  -2  14  15        0.10        1.69     17.76 o 
  -1  14  15        5.13       -3.10     19.58 o 
   0  14  15        1.54        3.18     12.15 o 
   1  14  15       11.55       15.24      8.36 o 
   2  14  15        3.08        4.05      7.39 o 
   3  14  15        1.09       -3.26     10.37 o 
   4  14  15        0.36        1.99      8.01 o 
  -2  15  15        3.91       14.79     18.31 o 
  -1  15  15        0.08        4.02     14.11 o 
   0  15  15        2.93       -0.72     16.38 o 
   1  15  15        1.09       12.28      8.22 o 
   2  15  15        9.34        5.50      9.38 o 
   3  15  15        1.94        0.03     11.91 o 
   4  15  15       18.97       -5.06     13.45 o 
  -1  16  15        0.13      -11.13     22.14 o 
   0  16  15       23.62       21.40     13.14 o 
   1  16  15        5.29       -0.87      7.93 o 
   2  16  15       19.72       30.43      8.98 o 
   3  16  15        1.31       -7.33      9.20 o 
  -1  17  15        4.13       12.67     15.32 o 
   0  17  15        3.64        4.58     10.85 o 
   1  17  15        3.97       16.02      8.63 o 
   2  17  15        0.67        5.97     30.37 o 
   3  17  15        5.88        2.04      7.82 o 
   1  18  15       14.92       26.01     10.93 o 
  -1 -10  16        0.18       13.70     11.13 o 
   0 -10  16        1.26        7.60      9.21 o 
  -2  -9  16        2.90        1.32     10.00 o 
  -1  -9  16       10.21        0.72      8.95 o 
   0  -9  16        0.41        7.63      9.11 o 
   1  -9  16        1.31       -6.01      8.40 o 
  -3  -8  16        0.32        9.86     15.31 o 
  -2  -8  16        0.93        6.11      8.66 o 
  -1  -8  16        1.24       13.51      9.20 o 
   0  -8  16        8.62        2.51     12.14 o 
   1  -8  16       10.57       21.66     12.77 o 
   2  -8  16        3.92       27.17     10.51 o 
  -3  -7  16        7.47       -1.60      9.87 o 
  -2  -7  16        2.02        5.72     10.71 o 
  -1  -7  16        2.46        9.70      9.04 o 
   0  -7  16       12.19        3.56     13.37 o 
   1  -7  16        0.02      -11.25     13.42 o 
   2  -7  16        0.05       11.78      8.41 o 
  -4  -6  16        2.91       28.23     19.61 o 
  -3  -6  16        3.20        8.63     10.89 o 
  -2  -6  16        7.58       -5.88     11.29 o 
  -1  -6  16       16.35       24.64     11.87 o 
   0  -6  16        0.01       14.57     16.62 o 
   1  -6  16        7.08        8.39      7.63 o 
   2  -6  16        7.22       18.16     10.40 o 
   3  -6  16        0.50       53.49     36.26 o 
  -4  -5  16        1.79        4.97     16.11 o 
  -3  -5  16        0.02       44.93     32.69 o 
  -2  -5  16       15.31       11.54     11.47 o 
  -1  -5  16       50.65       58.69     16.91 o 
   0  -5  16       39.82       32.69     12.66 o 
   1  -5  16        0.11        3.40      7.73 o 
   2  -5  16        1.79        2.33      7.36 o 
   3  -5  16        6.41        8.77     17.17 o 
  -4  -4  16        0.21        5.74     17.07 o 
  -3  -4  16        0.68       -0.74      9.27 o 
  -2  -4  16        0.18       -5.60     11.23 o 
  -1  -4  16      136.87      178.15     18.49 o 
   0  -4  16       11.03        8.35      8.40 o 
   1  -4  16        2.00        7.50      7.22 o 
   2  -4  16      229.68      181.69      9.61 o 
   3  -4  16       18.33        5.75     36.03 o 
   4  -4  16        7.56       55.95     17.07 o 
  -4  -3  16       78.90       65.25     15.45 o 
  -3  -3  16      145.22      164.18     12.02 o 
  -2  -3  16        4.27        1.65     11.33 o 
  -1  -3  16      102.12      102.40     11.30 o 
   0  -3  16      157.12      152.90      9.33 o 
   1  -3  16       31.21       30.85      9.07 o 
   2  -3  16      170.90      142.88     10.77 o 
   3  -3  16       41.45       45.53     17.43 o 
   4  -3  16        1.90        6.20     18.54 o 
  -4  -2  16      103.17       93.36     24.30 o 
  -3  -2  16       39.12       50.86     14.49 o 
  -2  -2  16        6.48       -8.66      9.92 o 
  -1  -2  16        0.10        6.37     12.56 o 
   0  -2  16       42.99       38.21     12.95 o 
   1  -2  16       52.06       65.52     26.44 o 
   2  -2  16       65.02       58.57      8.43 o 
   3  -2  16       11.20       16.29     13.34 o 
   4  -2  16        2.56       16.84     28.46 o 
  -4  -1  16        0.45       17.59     14.20 o 
  -3  -1  16       12.11       -3.36     12.76 o 
  -2  -1  16        0.02       17.45     12.38 o 
  -1  -1  16        0.33      -16.23     12.52 o 
   0  -1  16        8.01       25.20     13.35 o 
   1  -1  16        8.29      -17.53     25.71 o 
   2  -1  16       50.81       26.73     13.59 o 
   3  -1  16       25.59       13.09     15.50 o 
   4  -1  16        9.42       32.73     25.29 o 
  -4   0  16        0.30       14.17     15.02 o 
  -3   0  16       16.34       20.41     19.00 o 
  -2   0  16        4.05       -8.08     12.75 o 
  -1   0  16        0.34       -4.43     10.60 o 
   0   0  16       10.61        5.98     12.77 o 
   1   0  16        0.05      -12.09     10.90 o 
   2   0  16      467.48      433.90     21.62 o 
   3   0  16       20.54      -10.03     17.83 o 
   4   0  16        0.23        6.12     26.30 o 
  -4   1  16       62.57       67.80     30.61 o 
  -3   1  16      123.47      168.33     42.28 o 
  -2   1  16        0.40        0.11     12.93 o 
  -1   1  16       37.73       48.98     14.79 o 
   0   1  16        5.23       15.16     12.80 o 
   1   1  16       46.97       49.85     11.75 o 
   2   1  16       82.68       94.17     15.86 o 
   3   1  16       31.59       36.17      5.69 o 
   4   1  16        9.01        7.22     13.39 o 
   5   1  16        2.40       22.32     26.67 o 
  -4   2  16      244.28      191.74     74.08 o 
  -3   2  16       10.90        8.43     14.22 o 
  -2   2  16        1.70       -7.69     13.84 o 
  -1   2  16        0.02       -6.77     11.10 o 
   0   2  16       13.38       31.24     17.61 o 
   1   2  16      306.94      315.80     13.83 o 
   2   2  16       12.66       30.89     11.65 o 
   3   2  16       83.42       83.77      4.68 o 
   4   2  16       24.32       47.34     42.13 o 
   5   2  16        0.09       48.43     19.35 o 
  -4   3  16       32.09       15.68     17.39 o 
  -3   3  16       28.98       49.62     13.34 o 
  -2   3  16        6.79       14.24     15.12 o 
  -1   3  16       63.26      103.32     28.46 o 
   0   3  16       45.06       47.76     19.48 o 
   1   3  16      216.01      217.39     13.13 o 
   2   3  16      125.83      178.11     16.52 o 
   3   3  16       81.96       82.35      8.36 o 
   4   3  16        0.38      -30.07     25.86 o 
   5   3  16       11.65       43.53     15.48 o 
  -4   4  16        0.84        2.30     16.49 o 
  -3   4  16        4.27       -9.82     21.22 o 
  -2   4  16        3.98       -7.88     12.42 o 
  -1   4  16        3.80      -12.10     12.33 o 
   0   4  16       83.59      109.01     12.74 o 
   1   4  16       60.03       56.07     14.64 o 
   2   4  16     3084.59     3135.26     55.65 o 
   3   4  16      297.15      311.56     27.86 o 
   4   4  16       11.97       10.46      9.43 o 
   5   4  16        8.54        4.30     56.32 o 
  -4   5  16       69.35       42.58     18.68 o 
  -3   5  16       42.81       26.54     13.91 o 
  -2   5  16        0.01       10.74     15.77 o 
  -1   5  16       18.82       19.00     14.64 o 
   0   5  16       20.34       25.74     14.73 o 
   1   5  16      173.37      205.04     15.32 o 
   2   5  16       81.31      167.67     14.79 o 
   3   5  16      549.84      555.23     15.88 o 
   4   5  16        3.73        5.66      4.89 o 
   5   5  16        6.79       13.15     15.94 o 
  -4   6  16      151.83      175.19     26.67 o 
  -3   6  16        1.75       16.25     13.84 o 
  -2   6  16        0.08        0.66     12.29 o 
  -1   6  16        0.37      -12.10     12.54 o 
   0   6  16       39.90       68.56     14.38 o 
   1   6  16      319.03      366.85     17.32 o 
   2   6  16      233.41      250.35     14.34 o 
   3   6  16      171.14      202.06     27.38 o 
   4   6  16        0.32       -0.92      8.16 o 
   5   6  16        0.47      -29.08     28.23 o 
  -4   7  16        6.42      -19.46     21.40 o 
  -3   7  16        1.45       -1.45     18.35 o 
  -2   7  16        1.01        1.94     12.29 o 
  -1   7  16       23.20       30.25     22.12 o 
   0   7  16        3.11        7.91     14.46 o 
   1   7  16       13.09       10.34     10.85 o 
   2   7  16       37.57       44.93     13.22 o 
   3   7  16      312.02      320.31     28.35 o 
   4   7  16       12.61       10.98     10.78 o 
   5   7  16        9.29       34.45     28.09 o 
  -4   8  16        3.84        1.20     15.39 o 
  -3   8  16        2.55        1.90     16.31 o 
  -2   8  16        6.21       -2.50     14.60 o 
  -1   8  16        2.55        1.62     12.93 o 
   0   8  16        9.65        6.67     11.38 o 
   1   8  16        0.03       -5.99     12.60 o 
   2   8  16      806.90      847.03     28.53 o 
   3   8  16       51.32       37.01     12.47 o 
   4   8  16       25.95       22.19      9.03 o 
   5   8  16       17.28       28.96      8.55 o 
  -4   9  16        1.93       12.00     19.74 o 
  -3   9  16       12.40        3.72     18.46 o 
  -2   9  16        1.40       -1.69     12.44 o 
  -1   9  16        5.05       18.72     12.12 o 
   0   9  16       41.05       57.34     14.63 o 
   1   9  16       18.09       23.63     14.12 o 
   2   9  16       80.78       85.54     12.48 o 
   3   9  16        0.88       -7.45      8.29 o 
   4   9  16        2.62        9.11      8.83 o 
   5   9  16        6.34        8.30     10.06 o 
  -3  10  16       33.90       90.61     42.94 o 
  -2  10  16        0.56        0.80     12.52 o 
  -1  10  16       29.04       -2.80     14.35 o 
   0  10  16       70.68       53.20     15.45 o 
   1  10  16       86.76       64.16     11.57 o 
   2  10  16       31.18       41.39     17.16 o 
   3  10  16       42.76       46.64      8.94 o 
   4  10  16        3.27       -0.14     15.54 o 
   5  10  16        1.77       17.18      8.58 o 
  -3  11  16        7.97        7.38     39.45 o 
  -2  11  16        4.90        3.77     13.12 o 
  -1  11  16       49.75       48.78     13.08 o 
   0  11  16      248.49      229.17     13.66 o 
   1  11  16        9.86       12.33     10.22 o 
   2  11  16       66.37       60.89      9.89 o 
   3  11  16        0.47       -2.71      8.22 o 
   4  11  16        1.39       -2.84     12.37 o 
   5  11  16        1.22        3.39     10.48 o 
  -3  12  16        5.77      -15.58     23.18 o 
  -2  12  16        1.78      -12.89     17.32 o 
  -1  12  16      134.27      156.79     34.55 o 
   0  12  16       38.09       26.70     13.67 o 
   1  12  16        8.29       13.38     12.60 o 
   2  12  16      331.40      303.71     25.42 o 
   3  12  16       11.42       13.11      8.97 o 
   4  12  16        0.05        8.40     12.90 o 
  -3  13  16        0.00       -2.58     22.88 o 
  -2  13  16        2.38      -12.60     14.08 o 
  -1  13  16        4.33        0.48     11.56 o 
   0  13  16       61.41       49.61     13.49 o 
   1  13  16        0.76        9.41     16.48 o 
   2  13  16       31.16       33.34     11.34 o 
   3  13  16       47.47       53.08     11.06 o 
   4  13  16        1.38        2.41     15.93 o 
  -2  14  16        0.02       -3.35     17.91 o 
  -1  14  16        0.90       -5.35     11.87 o 
   0  14  16        0.25      -18.79     12.94 o 
   1  14  16        9.64        7.18      9.68 o 
   2  14  16        0.99        2.87      7.78 o 
   3  14  16       12.01       10.19      9.25 o 
   4  14  16        0.98        7.69     10.94 o 
  -2  15  16        0.21        8.78     18.57 o 
  -1  15  16        0.02       17.56     19.32 o 
   0  15  16        2.10        5.28     10.85 o 
   1  15  16        4.69       14.55     10.05 o 
   2  15  16        0.81       10.09     13.17 o 
   3  15  16        0.11       -1.35      9.16 o 
  -1  16  16        0.18        3.54     28.61 o 
   0  16  16        3.94        2.23     10.38 o 
   1  16  16        0.46        9.68     11.11 o 
   2  16  16        8.55       19.62     12.89 o 
   3  16  16        2.96       -9.97     13.66 o 
   0  17  16        2.29       -8.70     13.99 o 
   1  17  16        6.23       11.52     19.18 o 
   2  17  16        5.83        9.03      8.25 o 
  -2  -9  17        0.26        0.57     10.61 o 
  -1  -9  17        1.23        0.44     13.29 o 
   0  -9  17        2.27       10.58      8.57 o 
  -2  -8  17        0.02       -3.67     10.86 o 
  -1  -8  17        1.82        2.11     11.01 o 
   0  -8  17        0.00       -3.48     13.60 o 
   1  -8  17        0.02       17.24     15.38 o 
  -3  -7  17        0.03        0.45     14.50 o 
  -2  -7  17        0.55        2.51     11.44 o 
  -1  -7  17        0.66       -3.97     16.14 o 
   0  -7  17        5.78       15.78     10.77 o 
   1  -7  17        0.38       14.32      7.76 o 
   2  -7  17        3.46        9.84      9.39 o 
  -3  -6  17       17.16       16.03     11.74 o 
  -2  -6  17       38.15       30.38     10.21 o 
  -1  -6  17       36.32       33.44     17.29 o 
   0  -6  17        0.00       -1.67     12.53 o 
   1  -6  17       27.79       46.26      8.08 o 
   2  -6  17        0.92       -3.65     15.46 o 
  -4  -5  17       59.18       45.82     11.46 o 
  -3  -5  17       10.62       19.63     10.37 o 
  -2  -5  17       16.65       10.77      9.76 o 
  -1  -5  17       60.56       41.88     12.77 o 
   0  -5  17       36.10       19.60     13.28 o 
   1  -5  17       68.99       85.67     17.63 o 
   2  -5  17        2.80       -0.82      8.63 o 
   3  -5  17        2.43       55.06     41.53 o 
  -4  -4  17        7.12      -16.08     11.11 o 
  -3  -4  17       31.08       18.92     15.51 o 
  -2  -4  17       40.43       22.38     10.24 o 
  -1  -4  17      292.83      296.81     18.95 o 
   0  -4  17        0.59       -1.27      7.53 o 
   1  -4  17       24.64       24.54     10.83 o 
   2  -4  17       21.58       -0.80     18.37 o 
   3  -4  17       35.96       21.23     20.80 o 
  -4  -3  17        0.13        0.68      9.77 o 
  -3  -3  17        0.43        9.01     17.30 o 
  -2  -3  17        0.52       -8.69      9.92 o 
  -1  -3  17       88.63       95.15     22.59 o 
   0  -3  17      173.45      179.03     18.75 o 
   1  -3  17       24.37       11.25     10.45 o 
   2  -3  17        3.12       -0.89      7.48 o 
   3  -3  17       37.19      106.96     25.53 o 
   4  -3  17        0.00       22.63     15.97 o 
  -4  -2  17       36.85       26.62     20.04 o 
  -3  -2  17        6.38       10.43     13.32 o 
  -2  -2  17        4.20       -3.92     15.38 o 
  -1  -2  17       31.58       27.60     10.75 o 
   0  -2  17       20.14       20.72     10.71 o 
   1  -2  17      275.20      267.05     16.25 o 
   2  -2  17       69.32       65.36     10.44 o 
   3  -2  17        0.47       13.84     13.87 o 
   4  -2  17        1.04      -17.24     15.76 o 
  -4  -1  17       52.94       56.44     15.42 o 
  -3  -1  17        4.52        3.48     17.91 o 
  -2  -1  17        0.76        7.00     12.97 o 
  -1  -1  17        0.49       19.88     18.40 o 
   0  -1  17        4.51        4.37     13.27 o 
   1  -1  17       52.00       52.08     14.67 o 
   2  -1  17        4.20        6.64      7.83 o 
   3  -1  17       22.15      -12.29     29.50 o 
   4  -1  17        1.04        9.23     18.05 o 
  -4   0  17       14.44       17.70     22.66 o 
  -3   0  17        4.31        2.18     11.07 o 
  -2   0  17        1.03       12.24     12.88 o 
  -1   0  17        0.00        0.03     12.83 o 
   0   0  17        1.54        3.92     12.65 o 
   1   0  17        5.85       -0.46     10.63 o 
   2   0  17       27.89       33.03     14.56 o 
   3   0  17        6.36        1.86      2.77 o 
   4   0  17        0.39        3.71     22.07 o 
  -4   1  17        8.14      -23.97     16.46 o 
  -3   1  17        2.52        8.14     19.68 o 
  -2   1  17        0.97        7.46     11.52 o 
  -1   1  17        1.26       -6.01     11.25 o 
   0   1  17       11.16       -0.29     10.58 o 
   1   1  17       20.26        4.51     19.03 o 
   2   1  17       25.21       20.74     14.81 o 
   3   1  17        2.35        2.53      2.76 o 
   4   1  17        8.34      -26.41     41.98 o 
  -4   2  17       19.11       19.13     13.71 o 
  -3   2  17        1.68       16.93     13.60 o 
  -2   2  17        3.16       -3.38     13.81 o 
  -1   2  17       14.49       27.01     12.28 o 
   0   2  17       91.44      101.59     16.14 o 
   1   2  17     1568.82     1433.58     23.79 o 
   2   2  17       12.16       -3.57     11.13 o 
   3   2  17        0.01        1.37      4.14 o 
   4   2  17        2.99       23.23     13.73 o 
  -4   3  17       12.46        5.88     16.20 o 
  -3   3  17       59.25       30.08     16.52 o 
  -2   3  17        2.07        0.88     11.02 o 
  -1   3  17      115.87      116.05     13.89 o 
   0   3  17       13.52        6.97     16.57 o 
   1   3  17        6.81       16.84     15.23 o 
   2   3  17        0.22       -7.92     13.76 o 
   3   3  17       31.38       21.08      9.81 o 
   4   3  17        5.48       -9.13     13.37 o 
   5   3  17        3.69       16.82     18.56 o 
  -4   4  17        1.47        7.32     17.62 o 
  -3   4  17        5.54        4.09     15.34 o 
  -2   4  17        2.32       16.20     15.59 o 
  -1   4  17        4.84        0.61     11.55 o 
   0   4  17      405.71      370.96     30.02 o 
   1   4  17        1.04       -9.30     11.70 o 
   2   4  17      395.48      382.62     18.35 o 
   3   4  17       84.22       84.19     11.09 o 
   4   4  17        7.04        7.85     12.74 o 
   5   4  17        0.11       48.95     18.28 o 
  -4   5  17        1.26        7.77     15.04 o 
  -3   5  17        8.23       -5.89     13.19 o 
  -2   5  17        3.04        7.61     15.68 o 
  -1   5  17       94.66       78.29     13.87 o 
   0   5  17        3.81       15.79     11.91 o 
   1   5  17       80.27       85.49     29.05 o 
   2   5  17        8.35        7.05     13.25 o 
   3   5  17      434.13      469.45     12.46 o 
   4   5  17        0.20       -1.95      7.14 o 
   5   5  17        2.98       -1.02     15.77 o 
  -4   6  17       65.56       11.10     18.93 o 
  -3   6  17        0.38       -1.04     16.25 o 
  -2   6  17        3.38        3.04     15.23 o 
  -1   6  17        2.81      -12.34     12.44 o 
   0   6  17      104.56      147.61     23.20 o 
   1   6  17     1853.13     1764.07     42.94 o 
   2   6  17      469.87      442.30     18.42 o 
   3   6  17       71.84       68.23     18.11 o 
   4   6  17        9.97       17.38     13.35 o 
   5   6  17        0.80        3.00     15.68 o 
  -4   7  17        6.96       18.12     19.56 o 
  -3   7  17        0.30        5.56     21.40 o 
  -2   7  17        1.71       -4.69     15.64 o 
  -1   7  17       22.31        4.37     21.99 o 
   0   7  17        1.37        9.61     12.12 o 
   1   7  17       61.46       37.85     15.26 o 
   2   7  17        0.06      -12.77     10.72 o 
   3   7  17      293.11      278.87     12.64 o 
   4   7  17        2.36        8.59      8.65 o 
   5   7  17        6.53       -6.99     16.42 o 
  -4   8  17        5.18       16.66     21.28 o 
  -3   8  17       11.00       -5.88     14.83 o 
  -2   8  17        1.88       -1.17     12.50 o 
  -1   8  17        2.43       -1.16     14.38 o 
   0   8  17        1.20       -9.35     20.67 o 
   1   8  17       28.63       25.45     14.23 o 
   2   8  17        6.48      -14.45     17.98 o 
   3   8  17      114.10      121.85     10.00 o 
   4   8  17        5.44        4.93      9.88 o 
   5   8  17       16.97       58.18     10.36 o 
  -4   9  17       25.11       14.78     17.29 o 
  -3   9  17        8.40        2.72     14.41 o 
  -2   9  17        6.23        4.76     16.27 o 
  -1   9  17        2.15       15.78     14.61 o 
   0   9  17       34.45       42.70     14.95 o 
   1   9  17       44.46       33.58     14.79 o 
   2   9  17       34.53       42.08     10.75 o 
   3   9  17        0.39        8.14      8.23 o 
   4   9  17        0.73       -4.63     10.16 o 
   5   9  17        7.38       22.86      9.99 o 
  -3  10  17       50.35       47.34     20.12 o 
  -2  10  17        0.16       -3.39     16.20 o 
  -1  10  17       60.49       82.82     29.13 o 
   0  10  17       38.70       76.00     41.38 o 
   1  10  17      394.08      337.70     23.55 o 
   2  10  17       18.16       22.04     10.22 o 
   3  10  17        0.19       -4.38      8.66 o 
   4  10  17        8.71       12.40      8.54 o 
  -3  11  17        6.18        7.63     37.82 o 
  -2  11  17        2.69       11.83     23.56 o 
  -1  11  17       68.20       50.21     13.50 o 
   0  11  17      234.56      282.78     14.44 o 
   1  11  17        0.04       -1.75     10.05 o 
   2  11  17        8.05        7.72     10.06 o 
   3  11  17        5.28        1.27     10.30 o 
   4  11  17        3.59       -3.42     13.03 o 
  -3  12  17       21.73       27.00     28.09 o 
  -2  12  17       10.88        2.42     13.71 o 
  -1  12  17      219.66      258.78     19.00 o 
   0  12  17       18.31       21.86     19.26 o 
   1  12  17       27.31       28.20     13.05 o 
   2  12  17       18.02       16.68     11.62 o 
   3  12  17        1.24       -5.78      9.21 o 
   4  12  17        0.29      -15.28     10.91 o 
  -2  13  17        0.00      -16.53     18.34 o 
  -1  13  17       29.61       14.34     15.42 o 
   0  13  17       47.06       30.19     14.75 o 
   1  13  17      111.20      113.27     19.97 o 
   2  13  17        0.36        2.37     11.44 o 
   3  13  17       47.66       42.35     10.15 o 
   4  13  17        0.35       -3.75     10.66 o 
  -2  14  17        0.42        3.15     14.14 o 
  -1  14  17        8.45        9.17     21.58 o 
   0  14  17        6.10       13.69     11.23 o 
   1  14  17       63.54       41.94     18.73 o 
   2  14  17        2.55        0.42     13.60 o 
   3  14  17       37.80       35.61     11.64 o 
   4  14  17        0.55       -2.97     13.43 o 
  -1  15  17        2.62        2.19     16.05 o 
   0  15  17        0.05       11.83     11.32 o 
   1  15  17        2.54        4.01     10.39 o 
   2  15  17        2.54        0.89      9.39 o 
   3  15  17        8.62       18.92     13.57 o 
  -1  16  17        0.23       -1.21     15.25 o 
   0  16  17        0.04       14.24     13.49 o 
   1  16  17        2.89        1.03     10.28 o 
   2  16  17        0.94       27.70     25.06 o 
   3  16  17        7.31        0.62      9.73 o 
   0  17  17        8.71       38.48     12.93 o 
   1  17  17        4.31        9.69     10.78 o 
   2  17  17        2.93        3.93     12.50 o 
  -2  -8  18        0.05        3.90     11.75 o 
  -1  -8  18        1.83       -7.99     12.19 o 
   0  -8  18        8.98       17.53     11.35 o 
   1  -8  18        8.94       43.81     18.71 o 
  -2  -7  18        3.53        7.12     12.00 o 
  -1  -7  18        0.26       -0.25     16.42 o 
   0  -7  18        2.89        6.02     14.79 o 
   1  -7  18        1.12        0.72      8.94 o 
  -3  -6  18        9.07       26.23     17.55 o 
  -2  -6  18       37.56        8.73     10.31 o 
  -1  -6  18        3.97        5.08     10.22 o 
   0  -6  18        3.62       17.24     19.03 o 
   1  -6  18       28.17       25.39     10.26 o 
   2  -6  18        0.25       13.67     13.80 o 
  -3  -5  18       23.18        3.12     16.86 o 
  -2  -5  18       20.92       11.76     10.51 o 
  -1  -5  18       27.57       35.29     14.34 o 
   0  -5  18        2.69        0.98     17.52 o 
   1  -5  18       17.26        4.12      8.69 o 
   2  -5  18        0.03       -9.36      6.27 o 
  -3  -4  18       48.55       32.58     12.41 o 
  -2  -4  18       63.70       44.73     16.22 o 
  -1  -4  18      210.37      198.34     22.74 o 
   0  -4  18       18.41       26.84     13.56 o 
   1  -4  18        0.07       -4.47      8.99 o 
   2  -4  18        3.98       24.13     19.91 o 
   3  -4  18        9.04      -10.85     14.82 o 
  -4  -3  18       11.78        2.63     13.47 o 
  -3  -3  18       12.24        2.16     10.87 o 
  -2  -3  18        1.35        0.29     12.92 o 
  -1  -3  18       36.62       28.99      9.67 o 
   0  -3  18      111.65      128.74     19.49 o 
   1  -3  18       73.76       50.42     10.56 o 
   2  -3  18        3.47        3.51      6.35 o 
   3  -3  18        7.78       20.73     42.42 o 
  -4  -2  18        0.80       23.55     12.44 o 
  -3  -2  18        4.03       24.80     13.77 o 
  -2  -2  18        3.71       11.89     13.60 o 
  -1  -2  18       53.75       42.93     19.10 o 
   0  -2  18        4.44        7.94     13.40 o 
   1  -2  18      278.86      268.41     25.23 o 
   2  -2  18       21.54       13.91      9.13 o 
   3  -2  18        9.74      -24.36     28.83 o 
  -4  -1  18        8.06       20.66     12.71 o 
  -3  -1  18        0.44        0.84     22.44 o 
  -2  -1  18        1.47       -0.03     10.30 o 
  -1  -1  18       12.10       -0.20     10.06 o 
   0  -1  18       17.96       32.13     11.43 o 
   1  -1  18       92.81      138.27     29.65 o 
   2  -1  18        5.48        2.57      9.23 o 
   3  -1  18       12.35       27.63     23.95 o 
   4  -1  18        0.45       50.04     19.54 o 
  -4   0  18        0.98       45.79     22.58 o 
  -3   0  18        1.08       -0.75     11.24 o 
  -2   0  18        1.46      -10.99     13.24 o 
  -1   0  18        0.17       -4.26     10.79 o 
   0   0  18       41.97       22.87     13.78 o 
   1   0  18       38.68       21.99     40.12 o 
   2   0  18       32.50       23.49     12.52 o 
   3   0  18        0.77       -3.22      8.80 o 
   4   0  18        0.16       35.62     15.60 o 
  -4   1  18        6.64        8.63     37.08 o 
  -3   1  18        0.01        5.40     11.85 o 
  -2   1  18        5.73        1.31     13.60 o 
  -1   1  18        2.71       -3.72     18.94 o 
   0   1  18        0.04      -11.87     14.43 o 
   1   1  18        2.67       -1.39     13.70 o 
   2   1  18        0.01        4.92     11.71 o 
   3   1  18        8.47       12.00      6.07 o 
   4   1  18        0.76       -6.28     17.09 o 
  -4   2  18       57.62       31.00     17.97 o 
  -3   2  18        7.74        6.71     21.36 o 
  -2   2  18        0.75       16.99     11.94 o 
  -1   2  18       41.77       32.74     12.44 o 
   0   2  18       64.97       81.63     15.41 o 
   1   2  18      591.36      534.53     37.97 o 
   2   2  18        5.91        6.23     14.45 o 
   3   2  18       40.65       35.34     13.61 o 
   4   2  18        0.55        7.23     14.13 o 
  -4   3  18       11.34       -7.87     14.29 o 
  -3   3  18       21.01        2.83     12.98 o 
  -2   3  18        0.69       -8.91     20.27 o 
  -1   3  18      141.34      149.33     27.34 o 
   0   3  18       89.05      103.04     33.73 o 
   1   3  18       26.23       51.11     15.97 o 
   2   3  18       32.65       46.47     12.29 o 
   3   3  18        7.59        7.89      5.57 o 
   4   3  18        3.51       20.21     74.00 o 
  -4   4  18       16.59       19.26     23.48 o 
  -3   4  18        0.00        7.00     22.96 o 
  -2   4  18        0.09        1.89     24.07 o 
  -1   4  18        0.30       -9.96     21.36 o 
   0   4  18      876.86      796.47     21.77 o 
   1   4  18        0.72       -3.19     11.53 o 
   2   4  18       30.39       42.63     12.34 o 
   3   4  18        0.00       -0.98      5.83 o 
   4   4  18        6.24       10.37     21.99 o 
  -4   5  18        7.82        3.78     25.27 o 
  -3   5  18        8.08        3.07     17.46 o 
  -2   5  18        4.63        5.98     21.30 o 
  -1   5  18      227.12      192.09     35.66 o 
   0   5  18        2.58       14.54     12.73 o 
   1   5  18       59.30       72.55     16.49 o 
   2   5  18       32.96       32.68     13.08 o 
   3   5  18      102.04       97.62     15.16 o 
   4   5  18        0.09       16.63     13.24 o 
  -4   6  18        0.11       -9.19     15.77 o 
  -3   6  18        0.97       -4.06     14.34 o 
  -2   6  18        1.33       -6.98     13.02 o 
  -1   6  18       26.17       27.39     15.60 o 
   0   6  18       44.38       53.06     15.63 o 
   1   6  18      668.92      666.84     18.10 o 
   2   6  18      293.67      297.45     22.99 o 
   3   6  18       11.75        6.60      6.74 o 
   4   6  18       17.22       15.27     10.81 o 
  -4   7  18        0.89      -13.09     16.18 o 
  -3   7  18        0.94      -12.38     18.17 o 
  -2   7  18        0.21       -0.60     12.44 o 
  -1   7  18        6.10       11.97     16.00 o 
   0   7  18       69.84       95.43     16.64 o 
   1   7  18        6.39       29.64     15.39 o 
   2   7  18        1.52       -3.01     10.61 o 
   3   7  18       86.21       79.49      9.69 o 
   4   7  18        0.29       10.59      8.85 o 
  -3   8  18        0.91       -2.58     25.24 o 
  -2   8  18        1.07       10.15     19.09 o 
  -1   8  18        0.06        5.84     12.33 o 
   0   8  18      101.29       95.78     15.71 o 
   1   8  18       16.93       15.90     15.60 o 
   2   8  18       43.98       28.63     13.46 o 
   3   8  18       49.49       51.55     10.06 o 
   4   8  18        0.14       -0.93      7.39 o 
  -3   9  18        7.37       -0.81     15.06 o 
  -2   9  18        4.01       -0.99     21.32 o 
  -1   9  18       33.71       28.52     13.37 o 
   0   9  18        7.81        5.34     15.03 o 
   1   9  18       30.03       31.87     12.85 o 
   2   9  18        0.19       12.05     13.97 o 
   3   9  18        8.95        5.43     10.63 o 
   4   9  18        7.22       16.95      9.19 o 
  -3  10  18       33.37       42.89     20.91 o 
  -2  10  18        0.03        2.09     29.65 o 
  -1  10  18       15.93       34.50     16.52 o 
   0  10  18        6.68       -1.44     11.21 o 
   1  10  18      298.88      285.91     17.95 o 
   2  10  18        0.11        2.15     10.11 o 
   3  10  18        5.80       -2.28      8.75 o 
   4  10  18        7.72        4.03      8.61 o 
  -3  11  18        3.43        8.56     16.33 o 
  -2  11  18        1.48        1.83     13.60 o 
  -1  11  18       18.10        6.48     15.71 o 
   0  11  18      151.34      180.24     16.75 o 
   1  11  18       46.09       56.87     20.56 o 
   2  11  18       68.21       98.15     28.23 o 
   3  11  18        3.42       14.75     11.44 o 
   4  11  18        1.63        5.59      8.07 o 
  -2  12  18       13.11        3.72     14.26 o 
  -1  12  18      181.86      184.92     15.97 o 
   0  12  18       11.68       27.23     12.38 o 
   1  12  18       18.09       31.73     13.83 o 
   2  12  18        0.50       -7.43     11.60 o 
   3  12  18        9.60       17.97     11.60 o 
   4  12  18        0.14        0.12      8.72 o 
  -2  13  18        5.40       12.18     18.28 o 
  -1  13  18       48.03       19.99     13.66 o 
   0  13  18       58.15       65.21     13.10 o 
   1  13  18        0.71        5.06     10.95 o 
   2  13  18        8.03        4.63     12.14 o 
   3  13  18       37.40       41.91     10.65 o 
   4  13  18        0.71        1.92      9.22 o 
  -2  14  18        0.75       -0.28     17.09 o 
  -1  14  18        5.31       -7.85     16.18 o 
   0  14  18        8.54       -2.68     14.33 o 
   1  14  18       41.48       27.00     11.50 o 
   2  14  18        3.84       16.72     15.33 o 
   3  14  18       24.42       20.94      9.08 o 
  -1  15  18        1.18      -14.93     13.50 o 
   0  15  18       32.39       19.35     20.78 o 
   1  15  18       14.23       -0.45      9.24 o 
   2  15  18        0.20        5.61     12.39 o 
   3  15  18       12.08        7.63     17.03 o 
   0  16  18        1.73       13.09     14.87 o 
   1  16  18        4.51       -3.97     12.06 o 
   2  16  18        0.01        2.53     18.13 o 
  -1  -7  19        0.25        7.24     11.02 o 
   0  -7  19       41.83       77.25     20.95 o 
   1  -7  19        5.78        4.37     12.17 o 
  -2  -6  19        9.93       14.71     13.53 o 
  -1  -6  19       17.67        9.06     11.22 o 
   0  -6  19       11.90       37.16     20.52 o 
   1  -6  19        0.15       16.63      8.44 o 
  -3  -5  19       27.60       11.73     11.50 o 
  -2  -5  19        9.16       20.83     18.96 o 
  -1  -5  19        0.80       10.43     11.22 o 
   0  -5  19       30.02       37.93     12.50 o 
   1  -5  19        2.76       12.12     15.96 o 
   2  -5  19        0.56       28.07     24.00 o 
  -3  -4  19       33.88       26.58     13.85 o 
  -2  -4  19       42.94       33.47     15.30 o 
  -1  -4  19       59.26       72.03     19.12 o 
   0  -4  19      167.35      161.47     14.00 o 
   1  -4  19        0.82       -0.11      7.65 o 
   2  -4  19        0.15        1.67     11.71 o 
  -3  -3  19       15.37       17.10     14.57 o 
  -2  -3  19        0.65       12.10      9.69 o 
  -1  -3  19        3.81        7.64     16.94 o 
   0  -3  19       44.58       61.54     11.31 o 
   1  -3  19        1.48        5.47     10.05 o 
   2  -3  19        2.86        5.99      7.00 o 
   3  -3  19        2.32       58.17     34.33 o 
  -3  -2  19       11.89       18.34     20.15 o 
  -2  -2  19       11.87       27.54     12.04 o 
  -1  -2  19       31.10       39.49     14.43 o 
   0  -2  19       15.12       20.41     14.69 o 
   1  -2  19        0.52       -7.78     13.57 o 
   2  -2  19        0.23        0.56      8.72 o 
   3  -2  19        2.79       39.69     24.59 o 
  -4  -1  19        0.01      -16.41     13.17 o 
  -3  -1  19        0.41        5.24     11.81 o 
  -2  -1  19       14.95       13.38     11.87 o 
  -1  -1  19       31.76       27.99     11.89 o 
   0  -1  19       33.46       45.52     17.91 o 
   1  -1  19       15.01        5.99     14.27 o 
   2  -1  19       10.70        7.61      8.27 o 
   3  -1  19        4.88       -2.74     16.88 o 
  -4   0  19        0.01       23.58     20.06 o 
  -3   0  19        0.85        0.41     22.44 o 
  -2   0  19        0.42       -5.22     19.89 o 
  -1   0  19        9.48        2.98     13.91 o 
   0   0  19      330.12      309.66     23.85 o 
   1   0  19        4.82        4.76     11.65 o 
   2   0  19        1.58       12.82     15.97 o 
   3   0  19        0.08       -0.22      6.46 o 
   4   0  19        0.00       12.11     15.97 o 
  -4   1  19        0.03       38.48     24.06 o 
  -3   1  19        0.03        6.85     15.28 o 
  -2   1  19        4.98       -3.39     12.26 o 
  -1   1  19       31.99       18.73     17.01 o 
   0   1  19       28.08       17.13     14.96 o 
   1   1  19       10.26        9.89     12.12 o 
   2   1  19       13.88       10.85     17.83 o 
   3   1  19       16.06        0.31     19.72 o 
   4   1  19        0.66       -3.06     38.93 o 
  -4   2  19       21.32       -7.00     17.58 o 
  -3   2  19        7.31       10.56     15.75 o 
  -2   2  19        0.28        9.88     16.79 o 
  -1   2  19       14.95       -3.40     13.45 o 
   0   2  19        4.94       21.17     14.72 o 
   1   2  19       17.09        6.27     24.30 o 
   2   2  19       24.03       35.38     18.87 o 
   3   2  19       54.12       78.73     18.03 o 
   4   2  19        1.57       -9.68     47.03 o 
  -4   3  19        3.13       18.50     14.92 o 
  -3   3  19        6.69       16.10     16.69 o 
  -2   3  19       11.24       -7.60     14.79 o 
  -1   3  19       49.39       61.88     16.91 o 
   0   3  19       22.91       24.41     16.02 o 
   1   3  19       20.06       19.27     15.23 o 
   2   3  19       59.77       54.44     13.55 o 
   3   3  19       61.06       59.19     14.24 o 
   4   3  19        1.66       23.88     15.08 o 
  -4   4  19       15.07        7.36     15.24 o 
  -3   4  19        0.01       12.52     14.18 o 
  -2   4  19        0.00       -0.91     15.34 o 
  -1   4  19        0.16       -5.44     14.74 o 
   0   4  19      637.05      549.06     21.01 o 
   1   4  19        0.73       -9.16     14.44 o 
   2   4  19        9.14       10.60     14.99 o 
   3   4  19        8.13       15.06     17.16 o 
   4   4  19       12.39       37.18     18.02 o 
  -4   5  19        6.66       -3.52     15.54 o 
  -3   5  19        1.44       15.11     20.80 o 
  -2   5  19        3.31       13.09     13.46 o 
  -1   5  19      169.63      173.33     18.72 o 
   0   5  19        7.55        8.82     15.86 o 
   1   5  19       34.40       24.82     12.63 o 
   2   5  19       62.63       83.59     31.06 o 
   3   5  19        0.07       -1.41      6.68 o 
   4   5  19        0.28       -8.04      8.37 o 
  -4   6  19        0.87      -18.98     28.09 o 
  -3   6  19        0.72       11.46     17.89 o 
  -2   6  19        0.03        0.71     22.17 o 
  -1   6  19       19.75        7.03     15.29 o 
   0   6  19        4.53       13.66     15.23 o 
   1   6  19       42.83       60.76     15.17 o 
   2   6  19       61.40       48.80     20.83 o 
   3   6  19        0.09        2.10      6.94 o 
   4   6  19       14.28       30.63     14.47 o 
  -3   7  19        0.43        9.26     15.39 o 
  -2   7  19        2.75        7.55     17.01 o 
  -1   7  19        1.46       12.55     18.43 o 
   0   7  19        4.18       17.45     16.30 o 
   1   7  19        1.48       -8.41     11.66 o 
   2   7  19        1.39        3.35     11.33 o 
   3   7  19        1.74        3.07      8.77 o 
   4   7  19        2.40       21.45     16.73 o 
  -3   8  19        0.00       -5.92     18.49 o 
  -2   8  19        0.01       -5.34     16.70 o 
  -1   8  19        1.85       16.63     22.38 o 
   0   8  19      406.09      372.03     19.57 o 
   1   8  19        2.12        7.18     19.48 o 
   2   8  19        5.33      -16.58     11.78 o 
   3   8  19        8.94       14.39      8.07 o 
   4   8  19        0.02       -9.71     11.66 o 
  -3   9  19        0.83        2.74     19.09 o 
  -2   9  19        1.12       -1.86     13.97 o 
  -1   9  19       44.14       40.40     14.22 o 
   0   9  19       44.09       98.21     30.17 o 
   1   9  19        0.77        4.05     11.21 o 
   2   9  19        1.18       -7.37     19.01 o 
   3   9  19       18.60       21.80     10.43 o 
   4   9  19       14.05       15.43     13.18 o 
  -3  10  19        6.31       10.60     19.60 o 
  -2  10  19        7.50       12.22     25.32 o 
  -1  10  19        3.28       17.98     13.60 o 
   0  10  19        3.85       15.65     12.48 o 
   1  10  19        8.24        4.12     11.51 o 
   2  10  19       29.16       22.82     26.30 o 
   3  10  19        0.00        0.48      9.02 o 
   4  10  19       10.19       -1.92     11.10 o 
  -3  11  19        2.01       -9.26     28.40 o 
  -2  11  19        2.49      -11.33     18.25 o 
  -1  11  19        3.63       10.74     13.75 o 
   0  11  19       73.22      144.14     56.91 o 
   1  11  19        0.78        6.18     19.86 o 
   2  11  19       67.39       57.71     12.20 o 
   3  11  19        1.16        3.11     10.82 o 
   4  11  19        0.70       -0.54      7.95 o 
  -2  12  19        5.92       -6.90     18.40 o 
  -1  12  19       41.69        1.42     16.40 o 
   0  12  19      149.70      166.12     14.78 o 
   1  12  19        2.38       12.63     14.84 o 
   2  12  19        5.59       12.08     13.60 o 
   3  12  19        2.00       -7.62     11.66 o 
   4  12  19        0.18       -2.89      9.26 o 
  -2  13  19        3.60       -5.08     15.11 o 
  -1  13  19       11.54       13.98     23.22 o 
   0  13  19       44.97       15.97     18.95 o 
   1  13  19        0.35        6.45     22.07 o 
   2  13  19        7.91       16.54     12.88 o 
   3  13  19       12.92       13.26     10.08 o 
  -1  14  19        0.03       30.61     14.86 o 
   0  14  19       10.20       16.32     15.12 o 
   1  14  19        3.61       -7.74     12.04 o 
   2  14  19        2.61        5.37     10.81 o 
   3  14  19        2.03       16.03     12.78 o 
  -1  15  19        0.35       34.84     14.71 o 
   0  15  19       27.60       36.92     13.21 o 
   1  15  19        0.00        6.12     14.06 o 
   2  15  19        0.78       19.19     31.53 o 
   0  16  19       13.55       14.83     12.74 o 
   1  16  19        1.16        4.22     11.17 o 
   2  16  19        0.41       -6.62     11.24 o 
  -1  -6  20        0.69       17.03     11.97 o 
   0  -6  20        6.42       25.61     17.24 o 
  -2  -5  20        0.13       -2.39     12.01 o 
  -1  -5  20       59.21       57.35     16.49 o 
   0  -5  20       16.03        5.55     20.36 o 
   1  -5  20        0.97        7.73     17.27 o 
  -2  -4  20        2.88      -12.11     11.78 o 
  -1  -4  20        1.65       23.05     14.88 o 
   0  -4  20       12.88       29.63     15.08 o 
   1  -4  20        1.58       -9.65     17.16 o 
   2  -4  20        3.51      -10.30     15.93 o 
  -3  -3  20        3.20        2.45     11.32 o 
  -2  -3  20        0.37       -6.90     10.11 o 
  -1  -3  20        0.26        3.65     20.30 o 
   0  -3  20       16.58       21.32     15.98 o 
   1  -3  20        0.84       11.73     12.26 o 
   2  -3  20        5.51       -9.45      9.23 o 
  -3  -2  20       13.14       21.93     14.98 o 
  -2  -2  20       36.40       40.26     16.08 o 
  -1  -2  20        0.38        4.39     11.70 o 
   0  -2  20       10.35        2.64     14.05 o 
   1  -2  20       15.81       13.25     12.51 o 
   2  -2  20        0.04       -2.86     11.72 o 
   3  -2  20        0.12       19.57     15.86 o 
  -3  -1  20        0.00        2.25     15.01 o 
  -2  -1  20       38.31       44.69     13.33 o 
  -1  -1  20        2.30        1.59     17.68 o 
   0  -1  20       57.60       97.52     17.76 o 
   1  -1  20       39.33       51.88     16.64 o 
   2  -1  20        7.16       23.90      7.63 o 
   3  -1  20        0.07       14.53     32.99 o 
  -3   0  20        0.36      -28.31     18.87 o 
  -2   0  20        7.43       16.70     14.94 o 
  -1   0  20       21.85       -0.75     15.12 o 
   0   0  20      119.33      127.66     17.54 o 
   1   0  20       12.75       15.81     15.61 o 
   2   0  20       33.27       31.45     23.48 o 
   3   0  20        1.09       17.47     35.22 o 
  -3   1  20        0.50       23.08     18.50 o 
  -2   1  20        0.01        0.12     14.86 o 
  -1   1  20       49.08       52.05     15.99 o 
   0   1  20       15.15       13.23     14.65 o 
   1   1  20        0.02       -9.93     15.02 o 
   2   1  20       10.62       23.52     13.55 o 
   3   1  20        4.26       19.60     24.66 o 
  -3   2  20        1.25       -1.75     21.89 o 
  -2   2  20        0.00       12.05     12.91 o 
  -1   2  20       41.10        1.97     15.70 o 
   0   2  20        3.62        5.69     19.76 o 
   1   2  20        9.25       17.60     12.76 o 
   2   2  20      162.44      164.76     22.29 o 
   3   2  20       35.46       49.87     15.29 o 
   4   2  20        2.70       37.37     39.23 o 
  -3   3  20        0.05       -6.90     16.24 o 
  -2   3  20        8.40        8.39     22.61 o 
  -1   3  20        0.47       -8.65     12.71 o 
   0   3  20       71.34       74.94     16.05 o 
   1   3  20        1.29        0.02     12.63 o 
   2   3  20      105.47       99.09     65.46 o 
   3   3  20       38.51       66.19     15.02 o 
   4   3  20        0.03       14.12     15.03 o 
  -3   4  20        0.52      -22.32     14.88 o 
  -2   4  20        0.20       -1.96     13.21 o 
  -1   4  20        0.01        6.48     21.74 o 
   0   4  20       45.85       25.55     15.60 o 
   1   4  20       19.81       16.95     15.09 o 
   2   4  20       75.39       81.95     17.30 o 
   3   4  20        4.13       24.65     23.38 o 
   4   4  20       12.99       54.64     26.37 o 
  -3   5  20        1.21       -8.55     14.75 o 
  -2   5  20        6.28        1.40     18.20 o 
  -1   5  20        0.57       19.98     13.50 o 
   0   5  20        0.02       -5.73     12.14 o 
   1   5  20        2.73       18.79     12.54 o 
   2   5  20       63.08       68.70     16.84 o 
   3   5  20       17.51       -7.74     26.23 o 
   4   5  20        0.83      -22.30     14.87 o 
  -3   6  20        0.00        9.44     18.04 o 
  -2   6  20        0.20        7.01     16.31 o 
  -1   6  20       54.99       41.91     24.09 o 
   0   6  20        1.53       -7.72     21.62 o 
   1   6  20       20.24       21.47     21.60 o 
   2   6  20        1.55        3.41     14.28 o 
   3   6  20        0.66       -1.58      7.63 o 
   4   6  20        6.19        9.68     22.90 o 
  -3   7  20        0.94       21.39     19.33 o 
  -2   7  20        0.39      -13.79     14.81 o 
  -1   7  20       98.21       88.58     15.36 o 
   0   7  20        3.89        2.62     18.43 o 
   1   7  20       13.51       20.27     12.29 o 
   2   7  20       14.12       14.06     15.10 o 
   3   7  20        2.38       10.78     10.31 o 
   4   7  20        0.51       12.50     14.34 o 
  -3   8  20        0.60       13.94     19.84 o 
  -2   8  20        3.38      -12.22     25.00 o 
  -1   8  20        4.04       26.90     16.71 o 
   0   8  20       92.78       70.16     24.30 o 
   1   8  20        5.79       10.35     14.72 o 
   2   8  20      117.28      100.43     14.01 o 
   3   8  20        0.61        4.03      8.86 o 
   4   8  20        0.13        1.13     10.62 o 
  -3   9  20        0.09       -8.42     20.14 o 
  -2   9  20       10.34       14.03     17.01 o 
  -1   9  20        1.60        6.24     17.19 o 
   0   9  20       25.59       34.22     17.10 o 
   1   9  20        9.40        6.90     15.20 o 
   2   9  20       23.97       31.31     21.46 o 
   3   9  20       14.14       21.24      9.02 o 
   4   9  20        1.13        8.47     10.30 o 
  -2  10  20       17.00       18.41     16.13 o 
  -1  10  20        1.86       10.01     23.75 o 
   0  10  20       51.15       48.15     16.42 o 
   1  10  20       33.07       31.89     12.84 o 
   2  10  20      108.00      111.73     16.56 o 
   3  10  20       11.32        1.85     11.68 o 
   4  10  20       11.71       18.07     12.88 o 
  -2  11  20        0.99        9.77     15.39 o 
  -1  11  20        1.40        6.31     13.83 o 
   0  11  20        6.04       24.52     20.21 o 
   1  11  20       18.31       23.22     15.29 o 
   2  11  20       26.66       11.90     12.26 o 
   3  11  20        4.94      -10.88     11.87 o 
  -2  12  20        0.05      -10.83     21.32 o 
  -1  12  20        0.71        7.45     17.28 o 
   0  12  20        2.96        7.71     16.35 o 
   1  12  20       18.12       -8.67     18.13 o 
   2  12  20        6.24       -3.85     14.04 o 
   3  12  20        0.47       -0.86      9.89 o 
  -1  13  20       44.14       49.43     15.34 o 
   0  13  20       13.24       29.91     24.07 o 
   1  13  20        3.59        3.43     14.74 o 
   2  13  20        4.92       25.84     13.17 o 
   3  13  20        2.39        6.98     10.49 o 
  -1  14  20        8.54       18.69     14.55 o 
   0  14  20        3.51       56.55     17.30 o 
   1  14  20        0.00       18.48     20.95 o 
   2  14  20        0.46       -8.79      9.92 o 
   3  14  20        3.14       32.78     11.22 o 
   0  15  20        4.72       28.89     13.34 o 
   1  15  20        0.01       18.48     14.97 o 
   2  15  20        0.95       35.47     19.88 o 
  -1  -5  21       26.79       37.28     21.95 o 
   0  -5  21        1.56      -20.91     38.86 o 
  -2  -4  21       21.11       31.73     11.08 o 
  -1  -4  21       18.79       17.03     11.60 o 
   0  -4  21        0.42       12.09     12.96 o 
   1  -4  21        0.00        8.36     18.89 o 
  -2  -3  21        0.18       -5.33     12.20 o 
  -1  -3  21       67.20       80.02     16.41 o 
   0  -3  21        0.15       16.67     16.81 o 
   1  -3  21        6.29        1.68      8.67 o 
   2  -3  21        5.98       28.45     10.98 o 
  -2  -2  21       48.70       52.75     13.84 o 
  -1  -2  21       88.01      112.46     39.23 o 
   0  -2  21        0.66       18.74     13.10 o 
   1  -2  21        6.07       20.71     13.25 o 
   2  -2  21        0.34        4.25     10.71 o 
  -3  -1  21        3.01       21.74     16.22 o 
  -2  -1  21       63.87       78.09     16.86 o 
  -1  -1  21      106.32       72.97     17.86 o 
   0  -1  21        3.19        6.38     12.82 o 
   1  -1  21       26.11       24.12     13.84 o 
   2  -1  21        0.91        0.54      9.77 o 
  -3   0  21        0.55        2.80     21.70 o 
  -2   0  21        6.69      -13.84     22.40 o 
  -1   0  21       16.50       -0.16     15.04 o 
   0   0  21        1.65      -14.38     13.09 o 
   1   0  21       47.01       42.49     24.22 o 
   2   0  21       13.92       13.75     16.12 o 
   3   0  21        2.15      -20.13     42.72 o 
  -3   1  21        0.14        2.69     32.32 o 
  -2   1  21        4.74        7.06     13.20 o 
  -1   1  21        0.02      -16.15     22.61 o 
   0   1  21       12.31       21.48     16.03 o 
   1   1  21        5.22       -6.75     13.22 o 
   2   1  21        1.21       26.61     26.45 o 
   3   1  21        4.00       -3.17     17.87 o 
  -3   2  21        0.13       -2.05     14.79 o 
  -2   2  21        0.04        3.21     13.13 o 
  -1   2  21      151.16      125.86     15.21 o 
   0   2  21       21.04       -0.22     15.88 o 
   1   2  21        3.08       15.91     16.74 o 
   2   2  21      148.11      165.03     26.79 o 
   3   2  21       17.47       28.82     15.50 o 
  -3   3  21        0.80      -11.13     24.95 o 
  -2   3  21        3.41       -3.65     16.07 o 
  -1   3  21       42.67       38.18     14.28 o 
   0   3  21       16.46       19.56     13.46 o 
   1   3  21       52.69       61.84     17.30 o 
   2   3  21       88.63       79.73     15.45 o 
   3   3  21        3.77       20.05     33.43 o 
  -3   4  21        0.59        2.92     14.34 o 
  -2   4  21        1.21       -2.47     16.99 o 
  -1   4  21        5.62        6.34     16.21 o 
   0   4  21        0.19       -6.97     22.57 o 
   1   4  21       45.57       36.70     20.66 o 
   2   4  21      107.06      144.71     54.24 o 
   3   4  21        0.64       27.24     18.07 o 
  -3   5  21        0.86       -7.55     15.12 o 
  -2   5  21       13.01      -14.11     16.87 o 
  -1   5  21       32.03       40.14     18.75 o 
   0   5  21        4.90       -4.40     13.07 o 
   1   5  21       82.89       54.56     14.07 o 
   2   5  21       40.62       36.33     17.05 o 
   3   5  21        5.49        7.76     13.81 o 
  -3   6  21        0.06        6.31     26.01 o 
  -2   6  21        8.34       13.18     25.21 o 
  -1   6  21      174.03      118.59     19.07 o 
   0   6  21        1.31       -5.65     15.62 o 
   1   6  21       24.73       41.85     14.05 o 
   2   6  21        7.22        7.42     13.28 o 
   3   6  21        3.17       31.61     32.39 o 
   4   6  21       42.75       78.46     23.11 o 
  -3   7  21        0.02        6.19     15.86 o 
  -2   7  21        0.79        3.42     14.42 o 
  -1   7  21        2.43       25.25     18.27 o 
   0   7  21        0.04      -13.23     19.39 o 
   1   7  21       65.49       50.80     14.29 o 
   2   7  21       44.38       39.69     24.82 o 
   3   7  21        0.46       12.07     11.81 o 
   4   7  21        6.45       14.93     22.40 o 
  -3   8  21        0.02        4.31     16.29 o 
  -2   8  21        7.87        5.56     15.27 o 
  -1   8  21       18.03       10.04     16.89 o 
   0   8  21       36.17        6.66     16.37 o 
   1   8  21       35.20       40.77     13.75 o 
   2   8  21      164.80      186.63     28.01 o 
   3   8  21        0.15        0.96      9.10 o 
  -2   9  21       39.05       38.18     20.30 o 
  -1   9  21      129.61      148.71     23.18 o 
   0   9  21        2.81        5.78     13.69 o 
   1   9  21       24.22       37.52     17.17 o 
   2   9  21      121.20      120.95     17.47 o 
   3   9  21        3.83        0.56     15.33 o 
  -2  10  21       19.58       27.72     19.91 o 
  -1  10  21      188.95      180.25     20.77 o 
   0  10  21       11.81       31.75     24.09 o 
   1  10  21       21.90       33.84     24.22 o 
   2  10  21       95.76       72.89     17.32 o 
   3  10  21       18.18        2.06     10.75 o 
  -2  11  21        5.81       -1.46     18.94 o 
  -1  11  21      204.85      278.34     92.43 o 
   0  11  21        0.25       21.86     14.37 o 
   1  11  21        9.66       -3.08     15.11 o 
   2  11  21        1.31       30.52     16.11 o 
   3  11  21       16.49       21.26     18.36 o 
  -1  12  21       91.21       69.85     26.93 o 
   0  12  21        4.66       22.31     14.00 o 
   1  12  21       11.72       21.41     21.32 o 
   2  12  21        0.66      -10.44     15.25 o 
   3  12  21        2.39       10.70     11.13 o 
  -1  13  21       21.90        8.97     20.73 o 
   0  13  21        0.85       34.86     25.26 o 
   1  13  21       12.13       -5.09     12.62 o 
   2  13  21        3.61       18.80     11.37 o 
   0  14  21        0.04       43.50     14.38 o 
   1  14  21        1.06        1.79     21.20 o 
   2  14  21        0.54      -12.39     10.62 o 
   1  15  21        2.95        9.58     16.43 o 
   0  -4  22        0.09       29.33     12.03 o 
  -1  -3  22       29.94       65.62     12.96 o 
   0  -3  22        2.24        1.76      9.88 o 
   1  -3  22        5.72       15.98      9.54 o 
  -2  -2  22       19.57        0.34     20.43 o 
  -1  -2  22        5.52       32.10     31.50 o 
   0  -2  22        5.17       11.64     11.27 o 
   1  -2  22        0.30       21.18     19.53 o 
  -2  -1  22       23.52       38.79     23.89 o 
  -1  -1  22        0.80       20.85     13.52 o 
   0  -1  22       15.39       12.04     17.38 o 
   1  -1  22        8.16       18.96     16.76 o 
   2  -1  22        1.74       16.83     15.02 o 
  -2   0  22        9.96       32.55     17.02 o 
  -1   0  22       36.75       31.61     30.83 o 
   0   0  22       13.60       13.15     19.24 o 
   1   0  22       26.78       19.89     18.72 o 
   2   0  22        0.37       20.58      8.87 o 
  -2   1  22        3.09       -3.57     13.54 o 
  -1   1  22      115.85       66.86     26.23 o 
   0   1  22       19.68       -2.62     24.22 o 
   1   1  22       10.23       -9.38     13.99 o 
   2   1  22        1.42       24.18     35.96 o 
  -3   2  22        0.23      -10.29     18.10 o 
  -2   2  22        1.24      -19.61     14.63 o 
  -1   2  22        1.47      -13.81     25.41 o 
   0   2  22        5.69       16.97     13.83 o 
   1   2  22        0.12       38.40     19.61 o 
   2   2  22       28.98       59.32     20.06 o 
   3   2  22       12.64       24.15     49.41 o 
  -3   3  22        1.31        3.71     17.64 o 
  -2   3  22        6.34       19.01     36.18 o 
  -1   3  22       64.62       52.39     17.46 o 
   0   3  22        0.77      -10.63     25.34 o 
   1   3  22       46.02       54.95     18.07 o 
   2   3  22       47.70       26.61     15.07 o 
   3   3  22        0.88       16.42     23.70 o 
  -3   4  22        1.26       -1.58     17.73 o 
  -2   4  22       45.36       34.28     19.69 o 
  -1   4  22       23.25       28.15     15.23 o 
   0   4  22        9.46        5.07     13.96 o 
   1   4  22       33.79       42.83     15.53 o 
   2   4  22       68.80       73.34     26.02 o 
   3   4  22        0.19        7.71     17.55 o 
  -3   5  22        2.89      -10.53     15.99 o 
  -2   5  22        1.15       68.35     46.81 o 
  -1   5  22        2.01        5.02     14.26 o 
   0   5  22        0.31       -0.26     16.82 o 
   1   5  22       60.89       74.93     46.29 o 
   2   5  22       20.82        8.77     14.11 o 
   3   5  22        0.02       11.15     17.81 o 
  -2   6  22       33.58       42.09     34.70 o 
  -1   6  22        0.63        4.99     23.84 o 
   0   6  22        0.11       -5.67     16.25 o 
   1   6  22        6.39       36.60     31.73 o 
   2   6  22        8.00        3.73     15.23 o 
   3   6  22        8.84       23.85     14.50 o 
  -2   7  22       42.52       30.69     20.59 o 
  -1   7  22       22.84        5.75     14.74 o 
   0   7  22        8.05       50.96     18.97 o 
   1   7  22       72.99       82.61     19.09 o 
   2   7  22       37.15       43.61     17.89 o 
   3   7  22        0.45        7.63     23.13 o 
  -2   8  22        1.32       -0.71     19.08 o 
  -1   8  22        1.93       20.11     18.50 o 
   0   8  22        1.35      -26.55     17.70 o 
   1   8  22       52.74       38.34     18.28 o 
   2   8  22       46.25       53.52     14.63 o 
   3   8  22        2.03       -9.54      9.48 o 
  -2   9  22        2.95       16.34     19.80 o 
  -1   9  22       50.31       15.65     24.15 o 
   0   9  22        3.26       -5.92     14.03 o 
   1   9  22       36.59       50.67     15.38 o 
   2   9  22      141.31      124.78     22.51 o 
   3   9  22        0.17        7.04     24.15 o 
  -2  10  22        0.01      -12.01     16.34 o 
  -1  10  22       29.20       34.74     15.92 o 
   0  10  22        0.82       16.98     17.77 o 
   1  10  22        0.15       37.58     18.16 o 
   2  10  22       35.44       47.77     17.40 o 
   3  10  22       13.12        8.01     13.17 o 
  -1  11  22        9.69        2.86     14.73 o 
   0  11  22        2.68       38.14     20.51 o 
   1  11  22        0.67       41.70     24.17 o 
   2  11  22        1.56       48.57     17.19 o 
   3  11  22       25.36       40.08     22.22 o 
  -1  12  22        5.05       -3.03     18.72 o 
   0  12  22        1.30       49.41     20.95 o 
   1  12  22        1.20        1.03     23.92 o 
   2  12  22        0.22      -20.82     16.70 o 
   0  13  22        1.43      -24.10     47.40 o 
   1  13  22        7.65       29.88     18.50 o 
   2  13  22        5.71       -3.63     12.97 o 
   1  14  22        5.70      -22.36     32.25 o 
  -1  -2  23        0.11       13.98     19.54 o 
   0  -2  23        0.64       15.19     14.84 o 
  -1  -1  23        2.61        1.18     16.01 o 
   0  -1  23        7.56        7.72     20.58 o 
   1  -1  23        0.71       16.36     13.94 o 
  -2   0  23       16.90       -4.12     33.73 o 
  -1   0  23        0.99       24.01     36.33 o 
   0   0  23        6.79       19.50     16.27 o 
   1   0  23        5.23      -30.83     30.76 o 
   2   0  23        7.24       12.62     15.13 o 
  -2   1  23        1.57        3.09     17.69 o 
  -1   1  23        8.03       11.19     14.56 o 
   0   1  23        3.02       22.36     18.62 o 
   1   1  23        0.27       -3.87     14.17 o 
   2   1  23        7.73        2.78     14.81 o 
  -2   2  23        3.83       -9.03     14.81 o 
  -1   2  23        0.78       10.15     18.22 o 
   0   2  23        0.04       -1.42     13.63 o 
   1   2  23        1.09       34.51     18.34 o 
   2   2  23        2.84       -1.85     17.93 o 
  -2   3  23       48.49       44.69     27.47 o 
  -1   3  23       13.14       10.66     20.73 o 
   0   3  23        3.76      -18.63     25.13 o 
   1   3  23        0.15       23.62     18.82 o 
   2   3  23        0.17       14.42     18.50 o 
  -2   4  23        3.72       23.86     15.77 o 
  -1   4  23        5.13       29.61     24.00 o 
   0   4  23        0.34        1.36     25.26 o 
   1   4  23       11.70        3.91     21.47 o 
   2   4  23        9.03       27.76     15.45 o 
  -2   5  23        4.28        7.12     17.46 o 
  -1   5  23        1.45       14.05     15.51 o 
   0   5  23        0.04       -1.54     14.00 o 
   1   5  23        9.74      101.05     40.86 o 
   2   5  23        5.23       11.81     18.41 o 
   3   5  23        1.59        4.30     23.11 o 
  -2   6  23        0.85       12.06     26.80 o 
  -1   6  23        0.49        0.90     17.60 o 
   0   6  23        0.18      -16.83     21.62 o 
   1   6  23        0.14       29.25     18.87 o 
   2   6  23        0.65       -0.05     17.07 o 
   3   6  23        5.07       18.92     15.02 o 
  -2   7  23       11.30        6.80     35.29 o 
  -1   7  23        8.58       21.52     20.04 o 
   0   7  23       25.96       27.23     22.66 o 
   1   7  23       28.63       26.43     28.90 o 
   2   7  23        3.05       -9.39     18.87 o 
   3   7  23        3.80        3.54     17.66 o 
  -2   8  23        0.00        1.54     16.09 o 
  -1   8  23        0.74        0.48     16.99 o 
   0   8  23        7.37       24.43     26.24 o 
   1   8  23       47.74       25.27     18.63 o 
   2   8  23        0.13       25.17     60.18 o 
   3   8  23       17.77        9.18     11.21 o 
  -1   9  23        8.23       -3.20     25.34 o 
   0   9  23        0.96       34.65     20.04 o 
   1   9  23       10.60       26.34     17.87 o 
   2   9  23       43.23       58.69     15.31 o 
  -1  10  23        0.12       28.48     20.52 o 
   0  10  23        1.83       19.67     18.65 o 
   1  10  23       15.49       40.46     16.87 o 
   2  10  23        2.59       21.18     17.29 o 
  -1  11  23        0.19        7.39     19.34 o 
   0  11  23        6.17       23.24     18.57 o 
   1  11  23        7.73       36.14     25.59 o 
   2  11  23        1.67        3.14     15.80 o 
   0  12  23        0.61      -25.39     26.44 o 
   1  12  23        0.59        8.59     17.80 o 
   2  12  23        0.05      -20.97     24.84 o 
   1  13  23        0.13       50.27     15.20 o 
   0   0  24        0.21       -8.11     18.87 o 
  -1   1  24        2.51       16.14     19.02 o 
   0   1  24        0.32      -13.43     15.00 o 
   1   1  24        4.38       46.62     66.20 o 
  -1   2  24        1.90       21.16     15.55 o 
   0   2  24        0.00      -42.04     30.09 o 
   1   2  24        0.49       28.92     15.87 o 
  -1   3  24        0.05       12.04     25.91 o 
   0   3  24        1.96       -2.25     14.70 o 
   1   3  24       35.99       34.67     20.25 o 
   2   3  24       61.49       99.81     22.96 o 
  -1   4  24        0.15      -25.30     16.87 o 
   0   4  24        0.04      -21.49     26.60 o 
   1   4  24        0.27       13.37     18.74 o 
   2   4  24       16.35       27.27     16.18 o 
  -1   5  24        0.03        2.65     19.74 o 
   0   5  24        0.00      -19.03     17.93 o 
   1   5  24        8.43        0.21     14.31 o 
   2   5  24        2.89       -8.95     25.84 o 
  -1   6  24        0.01       59.31     68.95 o 
   0   6  24        0.08       12.67     20.23 o 
   1   6  24        0.00        2.78     37.45 o 
   2   6  24        0.58        0.06     14.28 o 
  -1   7  24        0.86       19.89     16.42 o 
   0   7  24        8.63       17.25     31.73 o 
   1   7  24        0.09       -0.02     32.02 o 
   2   7  24        6.78       28.17     21.25 o 
  -1   8  24        2.41      -18.77     57.51 o 
   0   8  24        1.97       -2.28     37.08 o 
   1   8  24       17.02       -2.58     20.88 o 
   2   8  24       21.30       37.89     26.86 o 
  -1   9  24        2.81       65.76     74.74 o 
   0   9  24        0.07       38.92     53.20 o 
   1   9  24        1.50        2.91     24.76 o 
   2   9  24        6.09       -7.23     14.80 o 
   0  10  24        1.47       45.56     39.97 o 
   1  10  24        9.35       40.66     27.19 o 
   2  10  24        4.20       32.87     18.45 o 
   0  11  24        1.78        2.46     21.25 o 
   1  11  24       26.81        9.49     20.88 o 
   0   3  25        1.42       12.22     15.68 o 
   0   4  25        1.87       20.15     46.96 o 
   1   4  25        4.99       91.36     81.13 o 
   0   5  25        0.06       -7.73     38.56 o 
   1   5  25       16.18       46.74     18.80 o 
   0   6  25        2.30       18.17     16.63 o 
   1   6  25        1.19      -15.23     27.58 o 
   0   7  25        0.03       27.67     38.49 o 
   1   7  25        3.69       29.92     16.46 o 
   0   8  25        7.53        0.56     34.85 o 
   1   8  25        0.38      -10.05     26.60 o 
                                                 
